# Supplementary material for: Di-μ-chlorido-dichlorido-bis{μ-6,6′-dimethoxy-2,2′-[o-phenylenebis(nitrilomethylidyne)]diphenolato}dilead(II)dizinc(II) N,N′-dimethyl­formamide disolvate
Source: Acta Crystallogr Sect E Struct Rep Online. 2008 Oct 15;64(Pt 11):m1408–9. doi: 10.1107/S1600536808032704 (PMC2959539; doi:10.1107/S1600536808032704)
Supplement: Supplementary file 1 [file e-64-m1408-sup1.cif]

##############################################################################
###                                                                        ###
###        Electronic paper (Acta Crystallographica Section E)             ###
###                                                                        ###
##############################################################################
#                                                                            #
# This CIF contains the data in a paper accepted for publication in Acta     #
# Crystallographica Section E. It conforms to the requirements of Notes      #
# for Authors for Section E, and has been peer reviewed under the auspices   #
# of the IUCr Commission on Journals.                                        #
#                                                                            #
# Full details of the Crystallographic Information File format               #
# are given in the paper "The Crystallographic Information File (CIF):       #
# a New Standard Archive File for Crystallography" by S. R. Hall, F. H.      #
# Allen and I. D. Brown [Acta Cryst. (1991), A47, 655-685].                  #
#                                                                            #
# The current version of the core CIF dictionary is obtainable from          #
# ftp://ftp.iucr.org/pub/cif_core.dic. The current version number is 2.4.    #
#                                                                            #
# Software is freely available for graphical display of the structure(s) in  #
# this CIF.  For information consult the CIF home page http://www.iucr.org/  #
# cif/home.html                                                              #
#                                                                            #
# This file may be used for bona fide research purposes within the           #
# scientific community so long as proper attribution is given to the journal # 
# article from which it was obtained.                                        #
#                                                                            #
##############################################################################
                                             
data_global
_audit_creation_method     'SHELXL97'
_journal_date_recd_electronic     2008-08-21
_journal_date_accepted     2008-10-10
_journal_name_full     'Acta Crystallographica, Section E'
_journal_year     2008
_journal_volume     64
_journal_issue     11
_journal_page_first     m1408
_journal_page_last     m1409
_journal_paper_category     QM
_journal_coeditor_code     KP2192
_publ_contact_author_name     'Li-Fang Zhang'
_publ_contact_author_address
;
School of Chemistry & Chemical Technology
Shandong University
Jinan 250100
People's Republic of China
;
_publ_contact_author_email     'zhanglf@sdu.edu.cn'
_publ_contact_author_phone     '0086-531-88362319'
_publ_section_title
;\
Di-\m-chlorido-2:3\k^4^Cl:Cl-dichlorido-1\kCl,4\kCl-bis{\m-6,6'-dimethoxy-\
2,2'-[o-phenylenebis(nitrilomethylidyne)]diphenolato}-\
1:2\k^4^N,N',O^1^,O^1'^:\k^4^O^1^,O^1'^,O^6^,O^6'^;\
3:4\k^4^O^1^,O^1'^,O^6^,O^6'^:\k^4^N,N',O^1^,O^1'^-2,3-dilead(II)-1,4-dizinc(II)
<i>N</i>,<i>N'</i>-dimethylformamide disolvate
;
loop_
    _publ_author_name
    _publ_author_address
    'Hailong Wang'
;
School of Chemistry and Chemical Technology
Shandong University
Jinan 250100
People's Republic of China
;
    'Daopeng Zhang'
;
School of Chemistry and Chemical Technology
Shandong University
Jinan 250100
People's Republic of China
;
    'Li-Fang Zhang'
;
School of Chemistry and Chemical Technology
Shandong University
Jinan 250100
People's Republic of China
;
data_I
_audit_creation_method     SHELXL-97
_chemical_name_systematic
;
Di-\m-chlorido-2:3\k^4^Cl:Cl-dichlorido-1\kCl,4\kCl-bis{\m-6,6'-dimethoxy-
2,2'-[o-phenylenebis(nitrilomethylidyne)]diphenolato}-
1:2\k^4^N,N',O^1^,O^1'^:\k^4^O^1^,O^1'^,O^6^,O^6'^;
3:4\k^4^O^1^,O^1'^,O^6^,O^6'^:\k^4^N,N',O^1^,O^1'^-2,3-dilead(II)-1,4-dizinc(II)
<i>N</i>,<i>N'</i>-dimethylformamide disolvate
;
_chemical_name_common     ?
_chemical_formula_moiety     'C44 H36 Cl4 N4 O8 Pb2 Zn2, 2(C3 H7 N O)'
_chemical_formula_sum     'C50 H50 Cl4 N6 O10 Pb2 Zn2'
_chemical_formula_iupac     '[Zn2 Pb2 (C22 H18 N2 O4)2 Cl4], 2C3 H7 N O'
_chemical_formula_weight     1581.88
_chemical_melting_point     ?
_symmetry_cell_setting     monoclinic
_symmetry_space_group_name_H-M     'P 21/c'
_symmetry_space_group_name_Hall     '-P 2ybc'
loop_
    _symmetry_equiv_pos_as_xyz
    'x, y, z'
    '-x, y+1/2, -z+1/2'
    '-x, -y, -z'
    'x, -y-1/2, z-1/2'
_cell_length_a     7.4955(6)
_cell_length_b     32.119(3)
_cell_length_c     11.2366(9)
_cell_angle_alpha     90.00
_cell_angle_beta     95.729(2)
_cell_angle_gamma     90.00
_cell_volume     2691.7(4)
_cell_formula_units_Z     2
_cell_measurement_reflns_used     3748
_cell_measurement_theta_min     1.87
_cell_measurement_theta_max     26.5
_cell_measurement_temperature     295(2)
_exptl_crystal_description     block
_exptl_crystal_colour     yellow
_exptl_crystal_size_max     0.20
_exptl_crystal_size_mid     0.15
_exptl_crystal_size_min     0.10
_exptl_crystal_density_diffrn     1.952
_exptl_crystal_density_meas     ?
_exptl_crystal_density_method     'not measured'
_exptl_crystal_F_000     1528
_exptl_absorpt_coefficient_mu     7.377
_exptl_absorpt_correction_type     'multi-scan'
_exptl_absorpt_process_details     '(SADABS; Sheldrick, 2003)'
_exptl_absorpt_correction_T_min     0.3201
_exptl_absorpt_correction_T_max     0.5258
_exptl_special_details
;
;
_diffrn_ambient_temperature     295(2)
_diffrn_radiation_type     MoK\a
_diffrn_radiation_wavelength     0.71073
_diffrn_radiation_source     'fine-focus sealed tube'
_diffrn_radiation_monochromator     graphite
_diffrn_measurement_device_type     'Bruker APEXII CCD area-detector'
_diffrn_measurement_method     '\f and \w'
_diffrn_detector_area_resol_mean     0
_diffrn_reflns_number     13373
_diffrn_reflns_av_R_equivalents     0.0632
_diffrn_reflns_av_sigmaI/netI     0.0785
_diffrn_reflns_theta_min     1.93
_diffrn_reflns_theta_max     25.00
_diffrn_reflns_theta_full     25.00
_diffrn_measured_fraction_theta_max     0.998
_diffrn_measured_fraction_theta_full     0.998
_diffrn_reflns_limit_h_min     -8
_diffrn_reflns_limit_h_max     7
_diffrn_reflns_limit_k_min     -38
_diffrn_reflns_limit_k_max     37
_diffrn_reflns_limit_l_min     -13
_diffrn_reflns_limit_l_max     12
_diffrn_standards_number     0
_diffrn_standards_interval_count     0
_diffrn_standards_interval_time     0
_diffrn_standards_decay_%     0
_refine_special_details
;
Refinement of <i>F</i>^2^ against ALL reflections. The weighted <i>R</i>-factor
<i>wR</i> and goodness of fit <i>S</i> are based on <i>F</i>^2^, conventional
<i>R</i>-factors <i>R</i> are based on <i>F</i>, with <i>F</i> set to zero for
negative <i>F</i>^2^. The threshold expression of <i>F</i>^2^ >
\s(<i>F</i>^2^) is used only for calculating <i>R</i>-factors(gt) <i>etc</i>.
and is not relevant to the choice of reflections for refinement.
<i>R</i>-factors based on <i>F</i>^2^ are statistically about twice as large
as those based on <i>F</i>, and <i>R</i>- factors based on ALL data will be
even larger.
;
_reflns_number_total     4719
_reflns_number_gt     3176
_reflns_threshold_expression     I>2\s(I)
_refine_ls_structure_factor_coef     Fsqd
_refine_ls_matrix_type     full
_refine_ls_R_factor_all     0.0760
_refine_ls_R_factor_gt     0.0378
_refine_ls_wR_factor_gt     0.0581
_refine_ls_wR_factor_ref     0.0658
_refine_ls_goodness_of_fit_ref     0.932
_refine_ls_restrained_S_all     0.932
_refine_ls_number_reflns     4719
_refine_ls_number_parameters     336
_refine_ls_number_restraints     0
_refine_ls_hydrogen_treatment     constr
_refine_ls_weighting_scheme     calc
_refine_ls_weighting_details
                  'calc w=1/[\s^2^(Fo^2^)+(0.017P)^2^] where P=(Fo^2^+2Fc^2^)/3'
_atom_sites_solution_hydrogens     geom
_atom_sites_solution_primary     direct
_atom_sites_solution_secondary     difmap
_refine_ls_shift/su_max     0.001
_refine_ls_shift/su_mean     0.000
_refine_diff_density_max     0.549
_refine_diff_density_min     -0.640
_refine_ls_extinction_method     none
_refine_ls_extinction_coef     ?
loop_
    _atom_type_symbol
    _atom_type_description
    _atom_type_scat_dispersion_real
    _atom_type_scat_dispersion_imag
    _atom_type_scat_source
    'C' 'C' 0.0033 0.0016
                         'International Tables Vol C Tables 4.2.6.8 and 6.1.1.4'
    'H' 'H' 0.0000 0.0000
                         'International Tables Vol C Tables 4.2.6.8 and 6.1.1.4'
    'N' 'N' 0.0061 0.0033
                         'International Tables Vol C Tables 4.2.6.8 and 6.1.1.4'
    'O' 'O' 0.0106 0.0060
                         'International Tables Vol C Tables 4.2.6.8 and 6.1.1.4'
    'Zn' 'Zn' 0.2839 1.4301
                         'International Tables Vol C Tables 4.2.6.8 and 6.1.1.4'
    'Pb' 'Pb' -3.3944 10.1111
                         'International Tables Vol C Tables 4.2.6.8 and 6.1.1.4'
    'Cl' 'Cl' 0.1484 0.1585
                         'International Tables Vol C Tables 4.2.6.8 and 6.1.1.4'
_computing_data_collection     'APEX2 (Bruker, 2004)'
_computing_cell_refinement     'SAINT-Plus (Bruker, 2001)'
_computing_data_reduction     'SAINT-Plus (Bruker, 2001)'
_computing_structure_solution     'SHELXL97 (Sheldrick, 2008)'
_computing_structure_refinement     'SHELXL97 (Sheldrick, 2008)'
_computing_molecular_graphics     'XP in SHELXTL (Sheldrick, 2008)'
_computing_publication_material     'XP in SHELXTL (Sheldrick, 2008)'
loop_
    _atom_site_type_symbol
    _atom_site_label
    _atom_site_fract_x
    _atom_site_fract_y
    _atom_site_fract_z
    _atom_site_U_iso_or_equiv
    _atom_site_adp_type
    _atom_site_calc_flag
    _atom_site_refinement_flags
    _atom_site_occupancy
    _atom_site_disorder_assembly
    _atom_site_disorder_group
    C C1 1.1566(10) -0.0054(2) 0.1667(6) 0.067(2) Uani d . 1 . .
    H H1A 1.0503 -0.0177 0.1926 0.100 Uiso calc R 1 . .
    H H1B 1.2482 -0.0263 0.1655 0.100 Uiso calc R 1 . .
    H H1C 1.1300 0.0059 0.0879 0.100 Uiso calc R 1 . .
    C C2 1.3705(10) 0.0487(2) 0.2264(6) 0.0448(19) Uani d . 1 . .
    C C3 1.4939(10) 0.0359(2) 0.1533(6) 0.054(2) Uani d . 1 . .
    H H3 1.4754 0.0109 0.1118 0.065 Uiso calc R 1 . .
    C C4 1.6467(10) 0.0591(2) 0.1391(6) 0.057(2) Uani d . 1 . .
    H H4 1.7287 0.0500 0.0878 0.068 Uiso calc R 1 . .
    C C5 1.6746(9) 0.0953(2) 0.2017(6) 0.0458(19) Uani d . 1 . .
    H H5 1.7778 0.1106 0.1932 0.055 Uiso calc R 1 . .
    C C6 1.5510(8) 0.11026(19) 0.2791(5) 0.0309(16) Uani d . 1 . .
    C C7 1.3931(9) 0.0871(2) 0.2908(5) 0.0339(16) Uani d . 1 . .
    C C8 1.5982(8) 0.14809(19) 0.3455(6) 0.0349(17) Uani d . 1 . .
    H H8 1.7141 0.1582 0.3433 0.042 Uiso calc R 1 . .
    C C9 1.5514(8) 0.20447(19) 0.4732(5) 0.0308(16) Uani d . 1 . .
    C C10 1.7104(8) 0.22575(19) 0.4619(6) 0.0350(17) Uani d . 1 . .
    H H10 1.7875 0.2167 0.4073 0.042 Uiso calc R 1 . .
    C C11 1.7534(10) 0.2602(2) 0.5317(6) 0.048(2) Uani d . 1 . .
    H H11 1.8607 0.2740 0.5244 0.058 Uiso calc R 1 . .
    C C12 1.6408(10) 0.2745(2) 0.6123(6) 0.052(2) Uani d . 1 . .
    H H12 1.6722 0.2978 0.6589 0.062 Uiso calc R 1 . .
    C C13 1.4798(9) 0.2540(2) 0.6236(6) 0.0427(19) Uani d . 1 . .
    H H13 1.4019 0.2641 0.6763 0.051 Uiso calc R 1 . .
    C C14 1.4350(8) 0.21857(19) 0.5565(5) 0.0303(16) Uani d . 1 . .
    C C15 1.1756(9) 0.1993(2) 0.6481(6) 0.0408(18) Uani d . 1 . .
    H H15 1.2067 0.2202 0.7036 0.049 Uiso calc R 1 . .
    C C16 1.0212(9) 0.1750(2) 0.6657(6) 0.0363(17) Uani d . 1 . .
    C C17 0.9185(10) 0.1873(2) 0.7569(6) 0.057(2) Uani d . 1 . .
    H H17 0.9537 0.2107 0.8020 0.069 Uiso calc R 1 . .
    C C18 0.7699(11) 0.1665(3) 0.7822(7) 0.073(3) Uani d . 1 . .
    H H18 0.7050 0.1757 0.8434 0.088 Uiso calc R 1 . .
    C C19 0.7150(10) 0.1318(2) 0.7177(7) 0.059(2) Uani d . 1 . .
    H H19 0.6137 0.1173 0.7360 0.071 Uiso calc R 1 . .
    C C20 0.8083(9) 0.1183(2) 0.6266(6) 0.0422(18) Uani d . 1 . .
    C C21 0.9628(8) 0.13985(19) 0.5965(6) 0.0322(16) Uani d . 1 . .
    C C22 0.5984(9) 0.0631(2) 0.5684(6) 0.059(2) Uani d . 1 . .
    H H22A 0.5849 0.0400 0.5142 0.088 Uiso calc R 1 . .
    H H22B 0.5006 0.0821 0.5510 0.088 Uiso calc R 1 . .
    H H22C 0.5987 0.0532 0.6491 0.088 Uiso calc R 1 . .
    C C23 1.2723(12) 0.0874(3) 0.8580(7) 0.087(3) Uani d . 1 . .
    H H23A 1.3962 0.0798 0.8745 0.130 Uiso calc R 1 . .
    H H23B 1.2543 0.1010 0.7817 0.130 Uiso calc R 1 . .
    H H23C 1.1994 0.0628 0.8568 0.130 Uiso calc R 1 . .
    C C24 1.3274(12) 0.1533(3) 0.9737(8) 0.092(3) Uani d . 1 . .
    H H24A 1.4516 0.1459 0.9891 0.138 Uiso calc R 1 . .
    H H24B 1.2899 0.1678 1.0417 0.138 Uiso calc R 1 . .
    H H24C 1.3113 0.1710 0.9046 0.138 Uiso calc R 1 . .
    C C25 1.0834(13) 0.1067(3) 1.0144(8) 0.082(3) Uani d . 1 . .
    H H25 1.0538 0.1253 1.0729 0.099 Uiso calc R 1 . .
    N N1 1.4929(7) 0.16881(15) 0.4072(4) 0.0302(12) Uani d . 1 . .
    N N2 1.2753(7) 0.19497(15) 0.5626(4) 0.0341(13) Uani d . 1 . .
    N N3 1.2211(9) 0.1160(2) 0.9524(6) 0.069(2) Uani d . 1 . .
    O O1 1.2183(7) 0.02728(14) 0.2479(4) 0.0568(14) Uani d . 1 . .
    O O2 1.2672(5) 0.09841(12) 0.3583(4) 0.0358(11) Uani d . 1 . .
    O O3 1.0450(6) 0.12607(12) 0.5055(4) 0.0411(12) Uani d . 1 . .
    O O4 0.7656(6) 0.08411(14) 0.5550(4) 0.0484(13) Uani d . 1 . .
    O O5 0.9982(10) 0.0763(2) 0.9986(7) 0.126(3) Uani d . 1 . .
    Zn Zn1 1.22386(10) 0.15710(2) 0.41482(7) 0.0330(2) Uani d . 1 . .
    Pb Pb1 1.00874(4) 0.060131(8) 0.40830(2) 0.04083(10) Uani d . 1 . .
    Cl Cl1 1.0695(2) 0.19248(6) 0.26480(16) 0.0515(5) Uani d . 1 . .
    Cl Cl2 1.1909(2) 0.02574(6) 0.59314(17) 0.0555(5) Uani d . 1 . .
loop_
    _atom_site_aniso_label
    _atom_site_aniso_U_11
    _atom_site_aniso_U_22
    _atom_site_aniso_U_33
    _atom_site_aniso_U_12
    _atom_site_aniso_U_13
    _atom_site_aniso_U_23
    C1 0.079(6) 0.048(5) 0.072(6) -0.013(4) -0.002(5) -0.025(5)
    C2 0.053(5) 0.046(5) 0.037(4) 0.000(4) 0.012(4) -0.010(4)
    C3 0.062(6) 0.042(5) 0.059(5) -0.006(4) 0.016(5) -0.025(4)
    C4 0.057(5) 0.058(5) 0.058(5) 0.003(4) 0.024(4) -0.027(5)
    C5 0.034(4) 0.061(5) 0.043(5) 0.006(4) 0.008(4) -0.001(4)
    C6 0.034(4) 0.029(4) 0.032(4) 0.005(3) 0.011(3) 0.002(3)
    C7 0.038(4) 0.033(4) 0.029(4) 0.008(3) 0.000(3) 0.005(3)
    C8 0.027(4) 0.032(4) 0.046(4) -0.006(3) 0.006(4) 0.007(3)
    C9 0.025(4) 0.037(4) 0.031(4) 0.003(3) 0.000(3) 0.002(3)
    C10 0.029(4) 0.039(4) 0.036(4) -0.004(3) 0.002(3) -0.002(3)
    C11 0.045(5) 0.043(5) 0.054(5) -0.016(4) -0.004(4) -0.002(4)
    C12 0.051(5) 0.051(5) 0.054(5) -0.007(4) 0.012(4) -0.014(4)
    C13 0.042(5) 0.038(4) 0.049(5) 0.002(3) 0.009(4) 0.000(4)
    C14 0.030(4) 0.030(4) 0.030(4) -0.002(3) -0.004(3) 0.003(3)
    C15 0.046(5) 0.038(4) 0.040(4) -0.006(3) 0.012(4) 0.003(3)
    C16 0.043(4) 0.035(4) 0.033(4) -0.001(3) 0.016(4) 0.002(3)
    C17 0.057(5) 0.053(5) 0.065(6) -0.007(4) 0.025(5) -0.018(4)
    C18 0.076(6) 0.073(7) 0.081(7) -0.017(5) 0.056(5) -0.017(5)
    C19 0.047(5) 0.063(6) 0.073(6) -0.014(4) 0.031(5) -0.007(5)
    C20 0.035(4) 0.046(5) 0.046(5) -0.004(3) 0.009(4) 0.003(4)
    C21 0.026(4) 0.034(4) 0.038(4) 0.005(3) 0.011(3) -0.004(3)
    C22 0.050(5) 0.063(5) 0.063(5) -0.020(4) 0.010(4) 0.012(4)
    C23 0.084(7) 0.093(7) 0.088(7) -0.016(6) 0.037(6) -0.029(6)
    C24 0.101(8) 0.070(7) 0.101(8) -0.049(6) -0.007(6) -0.013(6)
    C25 0.089(8) 0.074(7) 0.090(7) -0.029(6) 0.043(6) -0.018(6)
    N1 0.029(3) 0.029(3) 0.033(3) 0.000(3) 0.007(3) -0.001(3)
    N2 0.032(3) 0.034(3) 0.038(3) -0.006(2) 0.011(3) -0.001(3)
    N3 0.067(5) 0.073(5) 0.068(5) -0.018(4) 0.017(4) -0.010(4)
    O1 0.069(4) 0.044(3) 0.060(3) -0.015(3) 0.018(3) -0.023(3)
    O2 0.034(3) 0.030(3) 0.045(3) -0.002(2) 0.013(2) -0.005(2)
    O3 0.043(3) 0.033(3) 0.051(3) -0.003(2) 0.023(2) -0.003(2)
    O4 0.035(3) 0.046(3) 0.065(3) -0.012(2) 0.013(3) -0.004(3)
    O5 0.115(6) 0.114(7) 0.158(7) -0.039(5) 0.063(5) -0.014(5)
    Zn1 0.0303(4) 0.0303(4) 0.0393(5) -0.0020(3) 0.0080(4) -0.0011(4)
    Pb1 0.03765(16) 0.03548(16) 0.05010(18) -0.00722(14) 0.00808(13)
                                                                    -0.00237(15)
    Cl1 0.0443(11) 0.0581(13) 0.0522(12) 0.0087(9) 0.0043(10) 0.0121(10)
    Cl2 0.0504(12) 0.0521(12) 0.0621(13) -0.0162(9) -0.0032(10) 0.0058(10)
_geom_special_details
;
All e.s.d.'s (except the e.s.d. in the dihedral angle between two l.s. planes)
are estimated using the full covariance matrix. The cell e.s.d.'s are taken
into account individually in the estimation of e.s.d.'s in distances, angles
and torsion angles; correlations between e.s.d.'s in cell parameters are only
used when they are defined by crystal symmetry. An approximate (isotropic)
treatment of cell e.s.d.'s is used for estimating e.s.d.'s involving l.s.
planes.
;
loop_
    _geom_bond_atom_site_label_1
    _geom_bond_atom_site_label_2
    _geom_bond_site_symmetry_2
    _geom_bond_distance
    _geom_bond_publ_flag
    C1 O1 . 1.437(7) ?
    C1 H1A . 0.9600 ?
    C1 H1B . 0.9600 ?
    C1 H1C . 0.9600 ?
    C2 C3 . 1.361(9) ?
    C2 O1 . 1.373(8) ?
    C2 C7 . 1.432(8) ?
    C3 C4 . 1.389(9) ?
    C3 H3 . 0.9300 ?
    C4 C5 . 1.365(9) ?
    C4 H4 . 0.9300 ?
    C5 C6 . 1.416(8) ?
    C5 H5 . 0.9300 ?
    C6 C7 . 1.415(8) ?
    C6 C8 . 1.451(8) ?
    C7 O2 . 1.319(7) ?
    C8 N1 . 1.286(7) ?
    C8 H8 . 0.9300 ?
    C9 C10 . 1.391(8) ?
    C9 N1 . 1.411(7) ?
    C9 C14 . 1.416(8) ?
    C10 C11 . 1.375(8) ?
    C10 H10 . 0.9300 ?
    C11 C12 . 1.377(9) ?
    C11 H11 . 0.9300 ?
    C12 C13 . 1.392(9) ?
    C12 H12 . 0.9300 ?
    C13 C14 . 1.389(8) ?
    C13 H13 . 0.9300 ?
    C14 N2 . 1.424(7) ?
    C15 N2 . 1.283(7) ?
    C15 C16 . 1.426(8) ?
    C15 H15 . 0.9300 ?
    C16 C17 . 1.399(9) ?
    C16 C21 . 1.416(8) ?
    C17 C18 . 1.354(10) ?
    C17 H17 . 0.9300 ?
    C18 C19 . 1.370(9) ?
    C18 H18 . 0.9300 ?
    C19 C20 . 1.367(9) ?
    C19 H19 . 0.9300 ?
    C20 O4 . 1.379(7) ?
    C20 C21 . 1.420(8) ?
    C21 O3 . 1.321(7) ?
    C22 O4 . 1.444(7) ?
    C22 H22A . 0.9600 ?
    C22 H22B . 0.9600 ?
    C22 H22C . 0.9600 ?
    C23 N3 . 1.483(9) ?
    C23 H23A . 0.9600 ?
    C23 H23B . 0.9600 ?
    C23 H23C . 0.9600 ?
    C24 N3 . 1.446(9) ?
    C24 H24A . 0.9600 ?
    C24 H24B . 0.9600 ?
    C24 H24C . 0.9600 ?
    C25 O5 . 1.172(9) ?
    C25 N3 . 1.335(10) ?
    C25 H25 . 0.9300 ?
    N1 Zn1 . 2.062(5) y
    N2 Zn1 . 2.064(5) y
    O1 Pb1 . 2.720(5) y
    O2 Zn1 . 2.026(4) y
    O2 Pb1 . 2.408(4) y
    O3 Zn1 . 2.025(4) y
    O3 Pb1 . 2.386(4) y
    O4 Pb1 . 2.690(5) y
    Zn1 Cl1 . 2.2544(18) y
    Pb1 Cl2 . 2.6138(18) y
loop_
    _geom_angle_atom_site_label_1
    _geom_angle_atom_site_label_2
    _geom_angle_atom_site_label_3
    _geom_angle_site_symmetry_1
    _geom_angle_site_symmetry_3
    _geom_angle
    _geom_angle_publ_flag
    O1 C1 H1A . . 109.5 ?
    O1 C1 H1B . . 109.5 ?
    H1A C1 H1B . . 109.5 ?
    O1 C1 H1C . . 109.5 ?
    H1A C1 H1C . . 109.5 ?
    H1B C1 H1C . . 109.5 ?
    C3 C2 O1 . . 125.5(7) ?
    C3 C2 C7 . . 120.8(7) ?
    O1 C2 C7 . . 113.7(6) ?
    C2 C3 C4 . . 121.7(7) ?
    C2 C3 H3 . . 119.2 ?
    C4 C3 H3 . . 119.2 ?
    C5 C4 C3 . . 118.9(7) ?
    C5 C4 H4 . . 120.5 ?
    C3 C4 H4 . . 120.5 ?
    C4 C5 C6 . . 122.0(7) ?
    C4 C5 H5 . . 119.0 ?
    C6 C5 H5 . . 119.0 ?
    C7 C6 C5 . . 118.9(6) ?
    C7 C6 C8 . . 123.7(6) ?
    C5 C6 C8 . . 117.3(6) ?
    O2 C7 C6 . . 124.2(6) ?
    O2 C7 C2 . . 118.2(6) ?
    C6 C7 C2 . . 117.6(6) ?
    N1 C8 C6 . . 125.4(6) ?
    N1 C8 H8 . . 117.3 ?
    C6 C8 H8 . . 117.3 ?
    C10 C9 N1 . . 125.1(6) ?
    C10 C9 C14 . . 119.6(6) ?
    N1 C9 C14 . . 115.3(5) ?
    C11 C10 C9 . . 119.8(6) ?
    C11 C10 H10 . . 120.1 ?
    C9 C10 H10 . . 120.1 ?
    C10 C11 C12 . . 121.3(7) ?
    C10 C11 H11 . . 119.3 ?
    C12 C11 H11 . . 119.3 ?
    C11 C12 C13 . . 119.7(7) ?
    C11 C12 H12 . . 120.1 ?
    C13 C12 H12 . . 120.1 ?
    C14 C13 C12 . . 120.2(7) ?
    C14 C13 H13 . . 119.9 ?
    C12 C13 H13 . . 119.9 ?
    C13 C14 C9 . . 119.3(6) ?
    C13 C14 N2 . . 124.7(6) ?
    C9 C14 N2 . . 116.0(5) ?
    N2 C15 C16 . . 125.8(6) ?
    N2 C15 H15 . . 117.1 ?
    C16 C15 H15 . . 117.1 ?
    C17 C16 C21 . . 117.8(6) ?
    C17 C16 C15 . . 117.4(6) ?
    C21 C16 C15 . . 124.8(6) ?
    C18 C17 C16 . . 122.6(7) ?
    C18 C17 H17 . . 118.7 ?
    C16 C17 H17 . . 118.7 ?
    C17 C18 C19 . . 120.1(7) ?
    C17 C18 H18 . . 120.0 ?
    C19 C18 H18 . . 120.0 ?
    C20 C19 C18 . . 120.3(7) ?
    C20 C19 H19 . . 119.8 ?
    C18 C19 H19 . . 119.8 ?
    C19 C20 O4 . . 125.7(7) ?
    C19 C20 C21 . . 121.0(7) ?
    O4 C20 C21 . . 113.4(6) ?
    O3 C21 C16 . . 123.4(6) ?
    O3 C21 C20 . . 118.4(6) ?
    C16 C21 C20 . . 118.2(6) ?
    O4 C22 H22A . . 109.5 ?
    O4 C22 H22B . . 109.5 ?
    H22A C22 H22B . . 109.5 ?
    O4 C22 H22C . . 109.5 ?
    H22A C22 H22C . . 109.5 ?
    H22B C22 H22C . . 109.5 ?
    N3 C23 H23A . . 109.5 ?
    N3 C23 H23B . . 109.5 ?
    H23A C23 H23B . . 109.5 ?
    N3 C23 H23C . . 109.5 ?
    H23A C23 H23C . . 109.5 ?
    H23B C23 H23C . . 109.5 ?
    N3 C24 H24A . . 109.5 ?
    N3 C24 H24B . . 109.5 ?
    H24A C24 H24B . . 109.5 ?
    N3 C24 H24C . . 109.5 ?
    H24A C24 H24C . . 109.5 ?
    H24B C24 H24C . . 109.5 ?
    O5 C25 N3 . . 123.1(10) ?
    O5 C25 H25 . . 118.5 ?
    N3 C25 H25 . . 118.5 ?
    C8 N1 C9 . . 121.9(5) ?
    C8 N1 Zn1 . . 125.7(4) ?
    C9 N1 Zn1 . . 112.3(4) ?
    C15 N2 C14 . . 122.3(6) ?
    C15 N2 Zn1 . . 126.2(5) ?
    C14 N2 Zn1 . . 111.4(4) ?
    C25 N3 C24 . . 122.8(8) ?
    C25 N3 C23 . . 120.2(7) ?
    C24 N3 C23 . . 117.1(7) ?
    C2 O1 C1 . . 118.4(5) ?
    C2 O1 Pb1 . . 117.8(4) ?
    C1 O1 Pb1 . . 122.2(4) ?
    C7 O2 Zn1 . . 125.6(4) ?
    C7 O2 Pb1 . . 129.2(4) ?
    Zn1 O2 Pb1 . . 104.13(17) ?
    C21 O3 Zn1 . . 127.4(4) ?
    C21 O3 Pb1 . . 127.7(4) ?
    Zn1 O3 Pb1 . . 104.90(17) ?
    C20 O4 C22 . . 117.7(5) ?
    C20 O4 Pb1 . . 117.0(4) ?
    C22 O4 Pb1 . . 125.3(4) ?
    O3 Zn1 O2 . . 80.49(16) y
    O3 Zn1 N1 . . 144.11(18) y
    O2 Zn1 N1 . . 88.19(18) y
    O3 Zn1 N2 . . 88.00(18) y
    O2 Zn1 N2 . . 141.06(18) y
    N1 Zn1 N2 . . 79.7(2) y
    O3 Zn1 Cl1 . . 107.95(13) y
    O2 Zn1 Cl1 . . 108.74(13) y
    N1 Zn1 Cl1 . . 107.94(14) y
    N2 Zn1 Cl1 . . 110.20(15) y
    O3 Pb1 O2 . . 66.18(14) y
    O3 Pb1 Cl2 . . 89.13(11) y
    O2 Pb1 Cl2 . . 91.86(10) y
    O3 Pb1 O4 . . 61.20(14) y
    O2 Pb1 O4 . . 127.37(14) y
    Cl2 Pb1 O4 . . 88.05(11) y
    O3 Pb1 O1 . . 126.94(14) y
    O2 Pb1 O1 . . 60.79(14) y
    Cl2 Pb1 O1 . . 94.14(12) y
    O4 Pb1 O1 . . 171.53(14) y
