# Supplementary material for: Di-μ-chlorido-dichlorido-bis{μ-6,6′-dimethoxy-2,2′-[o-phenylenebis(nitrilomethylidyne)]diphenolato}dilead(II)dizinc(II) N,N′-dimethyl­formamide disolvate
Source: Acta Crystallogr Sect E Struct Rep Online. 2008 Oct 15;64(Pt 11):m1408–9. doi: 10.1107/S1600536808032704 (PMC2959539; doi:10.1107/S1600536808032704)
Supplement: Supplementary file 2 [file e-64-m1408-Isup2.hkl]

#
# h,k,l, Fc-squared, Fo-squared, sigma(Fo-squared) and status flag
#
data_I
_shelx_title ' qq in P2(1)/c'
_shelx_refln_list_code          4
_shelx_F_calc_maximum      490.36
_exptl_crystal_F_000      1528.00
_reflns_d_resolution_high  0.8409
 
loop_
 _symmetry_equiv_pos_as_xyz
 'x, y, z'
 '-x, y+1/2, -z+1/2'
 '-x, -y, -z'
 'x, -y-1/2, z-1/2'
 
_cell_length_a     7.4955
_cell_length_b    32.1192
_cell_length_c    11.2366
_cell_angle_alpha  90.000
_cell_angle_beta   95.729
_cell_angle_gamma  90.000
 
_shelx_F_squared_multiplier     1.000
 
loop_
 _refln_index_h
 _refln_index_k
 _refln_index_l
 _refln_F_squared_calc
 _refln_F_squared_meas
 _refln_F_squared_sigma
 _refln_observed_status
   1   0   0    95815.37    95264.05   2240.68 o
   2   0   0    13689.77    13409.13    485.85 o
   3   0   0    38731.49    39511.44   1170.78 o
   4   0   0   110375.40   108968.43   2049.79 o
   5   0   0    50094.31    51214.78   1196.92 o
   6   0   0     5852.11     6145.62    429.41 o
   7   0   0     1406.74     2090.94    535.19 o
   8   0   0     3554.73     3618.84    703.74 o
   2   1   0    12486.98    12540.82    326.53 o
   3   1   0      148.44      139.86     93.50 o
   4   1   0        0.32        5.35     76.45 o
   5   1   0     5140.80     4871.09    239.15 o
   6   1   0     3119.73     3232.15    237.67 o
   7   1   0       57.96        0.00    257.34 o
   8   1   0       94.65      155.84    263.99 o
   3   2   0    21607.81    21454.17    897.93 o
   4   2   0    10762.79    10606.42    296.23 o
   5   2   0    22186.56    22497.47    589.99 o
   6   2   0    15129.59    15921.20    451.45 o
   7   2   0     5327.99     4858.55    593.45 o
   8   2   0     2765.68     2696.29    437.46 o
   2   3   0     2838.67     3093.17    244.02 o
   3   3   0      598.75      693.99    103.65 o
   4   3   0     1692.68     1971.68    149.36 o
   5   3   0     1659.05     1859.05    169.43 o
   6   3   0     2451.98     2871.67    289.46 o
   7   3   0      398.59      679.55    222.36 o
   8   3   0      829.43     1003.72    340.56 o
   0   4   0    17102.96    18952.07    579.16 o
   1   4   0     1376.07     1228.17    203.23 o
   3   4   0     2075.03     2253.63    194.44 o
   4   4   0     2796.70     3189.72    258.75 o
   5   4   0      295.18      200.68    112.19 o
   6   4   0     1659.31     1683.57    197.96 o
   7   4   0      446.09      398.64    206.52 o
   8   4   0       31.87      150.24    277.34 o
   1   5   0     4938.14     4889.10    157.81 o
   2   5   0      412.11      359.96    109.15 o
   3   5   0    10218.98     9840.12    369.78 o
   4   5   0      630.07      411.09     97.98 o
   5   5   0       22.44        0.00     94.26 o
   6   5   0       49.11      128.91    125.20 o
   7   5   0     3340.71     4222.11    359.66 o
   8   5   0     3539.15     3441.85    491.84 o
   0   6   0    10360.95    11149.40    454.58 o
   1   6   0     4723.64     4345.00    164.04 o
   2   6   0    43123.85    41858.69    896.71 o
   3   6   0    51894.61    50161.90   1069.85 o
   4   6   0     5166.44     4924.61    269.99 o
   5   6   0     3438.42     3445.88    214.00 o
   6   6   0     7546.90     7569.67    329.38 o
   7   6   0    10553.59    10338.18    498.16 o
   8   6   0     2625.72     2731.68    430.38 o
   1   7   0    27277.19    28478.58    520.31 o
   2   7   0     5574.10     5597.57    203.95 o
   3   7   0     2517.36     2808.59    469.85 o
   4   7   0      221.82      135.50     84.13 o
   5   7   0     2137.31     2089.10    181.49 o
   6   7   0     4208.86     4675.36    271.36 o
   7   7   0     1407.16     1213.76    248.19 o
   8   7   0       11.01      355.52    271.89 o
   0   8   0    98941.38    95408.63   1767.69 o
   1   8   0    74489.91    73707.80   1140.30 o
   2   8   0    86290.05    83997.29   1108.94 o
   3   8   0    64044.54    61036.86   1260.71 o
   4   8   0    25794.32    24022.81    571.64 o
   5   8   0    17143.02    17205.16    434.32 o
   6   8   0    10240.71    10942.23    382.83 o
   7   8   0     5981.74     6383.49    414.05 o
   8   8   0     4376.56     4891.07   1110.93 o
   1   9   0     1586.60     1579.72    107.16 o
   2   9   0      380.32      497.28     83.59 o
   3   9   0     3395.10     3403.98    267.72 o
   4   9   0     7551.54     7731.80    540.86 o
   5   9   0       15.63      181.53    114.62 o
   6   9   0      700.34      648.48    158.65 o
   7   9   0       83.63        7.39    184.34 o
   8   9   0     1537.78     1195.76    543.13 o
   0  10   0    43143.32    41824.64    944.52 o
   1  10   0    16945.06    16641.32    377.03 o
   2  10   0    21454.70    21828.64    483.86 o
   3  10   0    22453.53    22211.12    444.55 o
   4  10   0    29432.94    28249.91    640.21 o
   5  10   0    28041.14    27087.30    577.63 o
   6  10   0     9393.10     8782.41    351.51 o
   7  10   0     1269.53      895.06    233.96 o
   8  10   0     5329.82     5656.84   1070.39 o
   1  11   0      489.87      532.54     87.84 o
   2  11   0      725.65     1053.03    150.15 o
   3  11   0      103.42        0.00     65.89 o
   4  11   0       29.14       17.60     71.74 o
   5  11   0     1755.51     1729.05    181.76 o
   6  11   0      568.68      406.01    225.72 o
   7  11   0      481.33      320.45    209.12 o
   8  11   0       54.82      184.80    356.02 o
   0  12   0       23.81        0.00    119.42 o
   1  12   0     3301.82     3281.34    151.56 o
   2  12   0    11644.03    11527.82    426.08 o
   3  12   0     2199.04     2136.59    134.44 o
   4  12   0     1270.53     1563.33    223.67 o
   5  12   0       12.83       22.92    113.74 o
   6  12   0      863.38      769.75    139.62 o
   7  12   0     1026.77      883.75    232.40 o
   8  12   0      454.10      301.80    300.48 o
   1  13   0     5130.71     5298.27    276.87 o
   2  13   0     1151.03     1384.43    101.55 o
   3  13   0     3280.97     3338.52    157.56 o
   4  13   0     4140.56     4018.51    190.94 o
   5  13   0      508.71      379.70    124.55 o
   6  13   0      420.39      226.60    136.40 o
   7  13   0      955.32      945.18    246.11 o
   8  13   0      779.30     1061.41    349.25 o
   0  14   0     9140.00     8488.17    401.19 o
   1  14   0    12114.07    11722.97    293.56 o
   2  14   0    11534.85    11689.77    255.13 o
   3  14   0    20053.40    19260.41    374.64 o
   4  14   0     4178.78     4172.91    198.20 o
   5  14   0     9171.18     9530.85    354.45 o
   6  14   0     1922.21     2384.56    275.25 o
   7  14   0     3308.66     3684.68    355.39 o
   8  14   0     1482.39     1494.85    394.97 o
   1  15   0     3212.52     3291.87    167.70 o
   2  15   0      283.71      242.32     74.29 o
   3  15   0     9273.63     9145.23    359.13 o
   4  15   0     9773.90    10094.38    357.51 o
   5  15   0      529.52      297.99    131.88 o
   6  15   0       98.70        0.00    149.25 o
   7  15   0     1401.08     1228.73    231.25 o
   8  15   0     2006.47     1929.67    725.97 o
   0  16   0    12184.13    11799.05    508.92 o
   1  16   0    67144.07    67025.28    991.53 o
   2  16   0   101674.34   102020.98   1418.68 o
   3  16   0    48442.44    46669.09    777.13 o
   4  16   0     8071.72     7793.10    266.96 o
   5  16   0     4710.27     4892.12    278.37 o
   6  16   0    10616.11    10713.39    479.22 o
   7  16   0     7624.79     8356.23    499.75 o
   8  16   0     2083.16     3235.48    505.04 o
   1  17   0     2528.20     3070.90    335.92 o
   2  17   0       20.83       48.75     91.67 o
   3  17   0     2521.47     2521.61    157.39 o
   4  17   0     1320.68     1852.08    306.31 o
   5  17   0      708.69      434.32    143.41 o
   6  17   0      484.74      919.54    229.36 o
   7  17   0      202.60      165.57    223.80 o
   0  18   0    20608.05    20933.03   1124.25 o
   1  18   0    13063.34    13195.82    345.25 o
   2  18   0    19207.09    19190.37    449.57 o
   3  18   0    17955.06    18301.39    461.00 o
   4  18   0    13784.11    13506.87    587.35 o
   5  18   0    10697.98    10454.33    392.08 o
   6  18   0     6018.17     6130.26    408.66 o
   7  18   0     3642.82     3918.88    394.39 o
   1  19   0     2333.20     2446.00    239.77 o
   2  19   0      157.48      184.88    133.17 o
   3  19   0      454.98      414.91    135.14 o
   4  19   0      136.72       88.86    131.48 o
   5  19   0      614.50      596.69    160.75 o
   6  19   0      461.63      135.71    233.03 o
   7  19   0      494.99      440.12    337.15 o
   0  20   0     6275.05     6010.45    868.38 o
   1  20   0      768.90      730.70    213.41 o
   2  20   0      436.38      631.04    141.02 o
   3  20   0     1793.36     2081.60    201.98 o
   4  20   0      919.89      754.74    304.85 o
   5  20   0      256.16      160.52    143.06 o
   6  20   0       68.10      314.60    199.21 o
   7  20   0       47.51        0.00    219.43 o
   1  21   0     6566.09     6027.68    356.86 o
   2  21   0     2221.49     2315.28    268.76 o
   3  21   0     2842.67     2756.49    219.30 o
   4  21   0     1197.33     1014.74    235.86 o
   5  21   0     3321.99     3639.71    276.08 o
   6  21   0     1995.79     2223.00    319.00 o
   7  21   0       64.24        0.00    272.30 o
   0  22   0    19777.77    19007.07    751.99 o
   1  22   0     5557.44     5041.32    441.57 o
   2  22   0      103.66        0.00    169.31 o
   3  22   0      410.07      522.57    190.50 o
   4  22   0     9195.52     9309.76    378.73 o
   5  22   0     8008.58     8190.81    388.85 o
   6  22   0      801.33      819.79    245.42 o
   7  22   0       25.12      367.77    253.46 o
   1  23   0     2022.34     1732.79    249.74 o
   2  23   0        6.16        0.00    150.84 o
   3  23   0     1893.23     2011.39    276.05 o
   4  23   0     1549.95     1816.14    271.39 o
   5  23   0      814.64     1625.43    223.20 o
   6  23   0       37.09        0.00    203.10 o
   7  23   0      314.13      280.29    252.57 o
   0  24   0    21604.37    20723.16    811.71 o
   1  24   0    21724.25    20671.40    952.04 o
   2  24   0    13036.03    13414.60    544.21 o
   3  24   0    18817.20    18842.98    656.86 o
   4  24   0     6394.99     6210.80    415.20 o
   5  24   0     6559.67     6730.38    445.27 o
   6  24   0     3295.14     3532.09    514.80 o
   1  25   0     1823.66     1688.48    253.39 o
   2  25   0     1259.08      883.95    236.72 o
   3  25   0     2458.09     2371.76    306.61 o
   4  25   0      315.23       52.38    194.45 o
   5  25   0        3.72        0.00    199.39 o
   6  25   0       30.36      276.33    333.43 o
   0  26   0     5453.57     5477.59    758.33 o
   1  26   0     9112.93     9531.24    488.31 o
   2  26   0    20487.09    19981.51    687.30 o
   3  26   0    13688.10    14553.48    603.19 o
   4  26   0     5792.25     6345.98    562.48 o
   5  26   0     3777.38     4582.79    416.69 o
   6  26   0     6088.29     6468.95    775.06 o
   1  27   0      812.37     1170.11    250.97 o
   2  27   0       19.61      360.49    204.04 o
   3  27   0      105.98      197.04    212.79 o
   4  27   0       33.09        0.00    204.57 o
   5  27   0      254.04        0.00    263.60 o
   6  27   0      225.21       22.33    301.35 o
   0  28   0    10703.80    11026.68    661.32 o
   1  28   0     3961.00     4347.52    377.44 o
   2  28   0      313.13      113.80    198.96 o
   3  28   0     1382.47     1118.61    276.66 o
   4  28   0     2633.22     2662.48    449.76 o
   5  28   0     1460.54     1564.31    405.89 o
   6  28   0       15.20      108.06    436.39 o
   1  29   0     1963.41     1755.36    287.46 o
   2  29   0     2106.39     1831.87    308.26 o
   3  29   0        5.51        0.00    190.24 o
   4  29   0       15.37        0.00    212.70 o
   5  29   0      983.17      743.10    351.24 o
   0  30   0     1220.21     1367.45    354.66 o
   1  30   0     1622.72     1635.85    374.47 o
   2  30   0     1287.61     1019.38    318.98 o
   3  30   0      690.95      614.12    262.83 o
   4  30   0      979.87     1031.33    295.03 o
   5  30   0       43.95      154.82    554.86 o
   1  31   0     2035.28     1831.21    299.56 o
   2  31   0      383.64      574.81    242.86 o
   3  31   0        4.28       26.60    368.14 o
   4  31   0       14.10      290.40    263.20 o
   5  31   0     1691.36      888.36    395.44 o
   0  32   0    16786.10    16804.42   1464.76 o
   1  32   0     8502.69     9057.79    533.60 o
   2  32   0     1766.19     1972.66    326.95 o
   3  32   0     3385.33     3654.41    421.83 o
   4  32   0     5679.96     5304.96    487.72 o
   1  33   0      544.56     1103.27    269.64 o
   2  33   0       12.54        0.00    221.32 o
   3  33   0      366.34      131.22    253.53 o
   4  33   0      319.71        0.00    358.61 o
   0  34   0     4957.08     5764.97    598.16 o
   1  34   0     4902.53     4741.18    606.19 o
   2  34   0     6079.11     6421.97    502.43 o
   3  34   0     4183.21     4447.50    648.60 o
   4  34   0     1983.56     2073.01    605.71 o
   1  35   0      168.77      174.23    230.81 o
   2  35   0        0.57       18.23    231.65 o
   3  35   0       24.80       27.08    279.17 o
   0  36   0     2504.70     2248.74    612.63 o
   1  36   0     1232.11     1001.52    308.71 o
   2  36   0     1986.63     2013.65    433.11 o
   1  37   0      539.46     1162.76    371.46 o
   2  37   0        3.14        0.00    237.62 o
   0  38   0        1.16      370.07    451.41 o
  -8   1   1     1418.98     1393.99    366.81 o
  -7   1   1     3356.38     3261.82    270.42 o
  -6   1   1     1216.32     1325.91    180.13 o
  -5   1   1    13837.39    14965.38    538.55 o
  -4   1   1    31518.58    32040.54    797.55 o
  -3   1   1    13311.83    12896.12    511.87 o
  -2   1   1     7674.83     7429.66    292.63 o
  -1   1   1    22145.12    23278.11    473.17 o
   0   1   1   129987.00   124118.23   9086.19 o
   1   1   1    99142.83   101102.80   1678.44 o
   2   1   1    36048.11    36790.44    517.65 o
   3   1   1    16046.07    16820.69    326.94 o
   4   1   1    46462.41    44916.93    712.23 o
   5   1   1    47863.91    46968.19    792.64 o
   6   1   1    12375.33    12502.56    398.09 o
   7   1   1     2783.39     2880.88    425.79 o
   8   1   1     3332.93     3907.14    526.38 o
  -8   2   1      996.47     1754.07    377.18 o
  -7   2   1      675.25      648.91    179.03 o
  -6   2   1     5834.70     5885.10    298.19 o
  -5   2   1    12490.79    12202.05    485.04 o
  -4   2   1     6667.03     6421.91    371.04 o
  -3   2   1     2276.94     2334.84    381.55 o
  -2   2   1    32975.50    33103.63    696.59 o
  -1   2   1     6117.32     5994.67    190.43 o
   0   2   1    37253.07    37870.68    950.45 o
   1   2   1      728.93      730.22     73.04 o
   2   2   1     3543.45     3831.00    126.68 o
   3   2   1    15123.52    14411.51    297.86 o
   4   2   1     4030.88     3659.59    234.81 o
   5   2   1       78.27       42.18    100.36 o
   6   2   1      847.68      791.16    230.98 o
   7   2   1       49.47        0.00    239.25 o
   8   2   1      781.03      532.31    310.07 o
  -8   3   1      213.16      509.65    283.68 o
  -7   3   1     1285.02      965.61    200.44 o
  -6   3   1     7940.26     8507.76    414.17 o
  -5   3   1     4891.63     4911.54    330.86 o
  -4   3   1       61.28        0.00    115.43 o
  -3   3   1     4782.12     4899.68    201.40 o
  -2   3   1    29453.54    29194.81    641.17 o
  -1   3   1    24199.94    24773.27    517.31 o
   1   3   1     2303.84     2439.69     94.67 o
   2   3   1      374.49      364.59     73.33 o
   3   3   1    18019.21    17895.46    344.68 o
   4   3   1      634.09      812.76    114.55 o
   5   3   1      112.17       96.81    100.33 o
   6   3   1     2203.03     2480.18    263.30 o
   7   3   1     3249.45     2994.66    533.12 o
   8   3   1     1760.70     2104.43    431.05 o
  -8   4   1     8243.26     9401.40    665.04 o
  -7   4   1    16847.42    17307.45    519.32 o
  -6   4   1     9664.52     9713.93    352.47 o
  -5   4   1     5190.94     5187.83    339.94 o
  -4   4   1    23525.04    23953.13    657.59 o
  -3   4   1    58227.81    57093.71   1154.64 o
  -2   4   1    19781.79    20122.95    497.12 o
  -1   4   1     1465.10     1480.39    114.91 o
   1   4   1    35683.40    35668.67    558.09 o
   2   4   1    20716.31    20690.04    343.94 o
   3   4   1     6567.26     7048.16    204.54 o
   4   4   1      806.86      783.24    111.07 o
   5   4   1     6703.15     6924.83    342.63 o
   6   4   1     5854.05     6607.71    696.77 o
   7   4   1      487.98        0.00    395.47 o
   8   4   1        6.34        0.00    246.91 o
  -8   5   1       43.79      222.87    267.49 o
  -7   5   1      543.39      594.04    177.92 o
  -6   5   1      749.57      906.64    163.21 o
  -5   5   1     2452.53     2404.34    256.34 o
  -4   5   1     3434.48     3307.57    525.67 o
  -3   5   1    16197.90    16601.85    490.30 o
  -2   5   1    16527.96    16442.46    639.98 o
  -1   5   1     5500.80     5789.41    223.18 o
   0   5   1      691.50      961.76     82.91 o
   1   5   1     3095.26     3333.75    120.99 o
   2   5   1     1306.06     1292.61    144.71 o
   3   5   1     1605.82     1822.05    153.09 o
   4   5   1       71.59       73.01     81.11 o
   5   5   1      243.68      233.51    112.52 o
   6   5   1      930.26      843.26    193.33 o
   7   5   1      727.67      475.55    525.18 o
   8   5   1     2679.04     1294.26    370.15 o
  -8   6   1     3242.96     2785.73    432.72 o
  -7   6   1     3242.36     3390.32    276.71 o
  -6   6   1     6920.59     7201.21    345.68 o
  -5   6   1     2002.46     1876.68    240.67 o
  -4   6   1     7499.22     7809.65    779.58 o
  -3   6   1    23097.23    23180.71    813.78 o
  -2   6   1    32457.31    33363.19    778.73 o
  -1   6   1    42810.40    43652.90    868.01 o
   0   6   1    23153.38    23853.50    474.86 o
   1   6   1     1577.78     1662.25     98.98 o
   2   6   1     7783.37     7712.44    193.68 o
   3   6   1     9993.83    10132.64    254.47 o
   4   6   1     2785.07     2920.90    167.46 o
   5   6   1      821.65      962.71    144.14 o
   6   6   1      143.23      233.76    168.26 o
   7   6   1      272.20        0.00    210.98 o
   8   6   1        2.51        0.00    219.95 o
  -8   7   1      388.54      998.13    314.30 o
  -7   7   1     9582.68     9105.34    465.22 o
  -6   7   1     4703.29     5253.07    288.42 o
  -5   7   1     3157.06     2811.23    273.13 o
  -4   7   1     3246.74     3109.38    376.05 o
  -3   7   1     3321.71     2927.83    223.98 o
  -2   7   1    38586.39    37908.99    825.00 o
  -1   7   1    37295.52    36178.11    641.32 o
   0   7   1    20816.98    21456.08    452.95 o
   1   7   1     2171.50     2179.04    135.23 o
   2   7   1    38985.38    37667.35    558.78 o
   3   7   1    60692.38    58684.41    840.15 o
   4   7   1    16465.47    16741.53    379.63 o
   5   7   1     6926.44     6528.86    276.94 o
   6   7   1     9417.19     9459.52    437.12 o
   7   7   1    11706.36    12216.28    854.70 o
   8   7   1     3634.35     3565.42    786.67 o
  -8   8   1       73.38       85.78    383.52 o
  -7   8   1       91.26      431.75    172.56 o
  -6   8   1     1590.90     1592.99    194.84 o
  -5   8   1     6563.70     6205.02    270.77 o
  -4   8   1      208.05       32.10    225.34 o
  -3   8   1    16379.38    16320.61    514.13 o
  -2   8   1     6799.97     7015.32    291.42 o
  -1   8   1    11714.01    11493.60    265.80 o
   0   8   1      484.31      576.56     95.29 o
   2   8   1    12460.76    12656.76    245.22 o
   3   8   1     2513.77     2266.54    138.28 o
   4   8   1    10157.96    10310.98    300.41 o
   5   8   1      277.04      322.21    120.82 o
   6   8   1     2810.68     3093.10    289.28 o
   7   8   1      405.02      125.74    239.86 o
   8   8   1     1401.51     1830.54    395.94 o
  -8   9   1     5626.75     5689.65    445.37 o
  -7   9   1      388.34      536.92    173.95 o
  -6   9   1     1506.04     1611.45    275.40 o
  -5   9   1    10146.56     9279.66    402.08 o
  -4   9   1    30585.09    30188.82    813.75 o
  -3   9   1    14419.60    14415.46    484.92 o
  -2   9   1    21535.29    21821.08    469.58 o
  -1   9   1    25318.81    25997.20    456.14 o
   0   9   1    74855.66    74632.98   1026.50 o
   1   9   1    84320.72    84761.01   1297.08 o
   2   9   1    23152.38    23408.54    370.27 o
   3   9   1    14776.55    15363.83    338.95 o
   4   9   1    25368.19    24637.25    492.56 o
   5   9   1    34323.16    33921.16    652.09 o
   6   9   1    12603.44    12972.24    507.91 o
   7   9   1     2697.18     3452.44    436.09 o
   8   9   1     3929.47     3736.64    493.39 o
  -8  10   1      255.30       73.88    262.05 o
  -7  10   1      612.64      604.60    217.64 o
  -6  10   1     2631.98     2771.58    229.97 o
  -5  10   1     7262.70     7254.25    353.36 o
  -4  10   1     5347.56     5563.58    453.12 o
  -3  10   1     1763.39     1645.38    158.49 o
  -2  10   1     4229.25     4410.46    203.58 o
  -1  10   1    12146.41    11424.60    287.23 o
   0  10   1    11180.92    10866.38    332.71 o
   1  10   1    10291.44    10497.04    308.61 o
   2  10   1     2825.82     2889.73    125.47 o
   3  10   1     3582.48     3791.44    159.93 o
   4  10   1      793.81      676.39    163.42 o
   5  10   1      955.26     1212.10    161.04 o
   6  10   1      737.21     1235.55    255.35 o
   7  10   1       57.78       19.61    216.81 o
   8  10   1       54.19        0.00    231.36 o
  -8  11   1       13.10        0.00    210.28 o
  -7  11   1      377.74      609.95    222.71 o
  -6  11   1     1308.14     1475.66    190.71 o
  -5  11   1     4420.20     4805.06    304.26 o
  -4  11   1     3187.65     3250.73    676.99 o
  -3  11   1    14546.07    15269.81    422.67 o
  -2  11   1    19812.30    20222.52    474.03 o
  -1  11   1    31013.90    30511.20    540.89 o
   0  11   1    15847.05    15931.04    361.75 o
   1  11   1    19199.35    20219.85    393.92 o
   2  11   1    10641.00    10447.38    463.40 o
   3  11   1     5000.63     5326.07    188.04 o
   4  11   1     4689.38     4431.77    215.68 o
   5  11   1     5692.73     5308.02    261.72 o
   6  11   1     2685.00     2882.18    288.30 o
   7  11   1     4256.45     4259.56    461.20 o
   8  11   1      430.47      337.88    436.26 o
  -8  12   1     1601.35     2427.46    397.19 o
  -7  12   1     2277.85     3174.52    381.89 o
  -6  12   1    12416.64    12688.56    421.22 o
  -5  12   1    25591.05    24523.00    649.03 o
  -4  12   1     8526.93     8635.40    298.26 o
  -3  12   1     8135.33     8319.27    356.34 o
  -2  12   1     8850.81     8631.21    326.11 o
  -1  12   1    17461.14    17285.48    388.41 o
   0  12   1    21608.67    21445.68    443.48 o
   1  12   1    14165.34    14793.21    343.65 o
   2  12   1      758.30      660.52    106.86 o
   3  12   1     5600.07     5762.05    197.90 o
   4  12   1     5950.46     6070.37    226.33 o
   5  12   1     3516.74     3474.56    229.39 o
   6  12   1      782.65     1002.18    220.67 o
   7  12   1      684.89      670.83    286.67 o
   8  12   1     2017.78     1630.88    378.58 o
  -8  13   1     1013.95     1438.55    297.44 o
  -7  13   1      129.05      342.31    207.29 o
  -6  13   1      366.14      471.33    153.57 o
  -5  13   1     2201.98     2348.56    208.50 o
  -4  13   1    18137.94    18732.19    452.80 o
  -3  13   1     3147.48     3091.83    218.45 o
  -2  13   1      505.30      552.80    180.84 o
  -1  13   1       47.24       54.02     87.27 o
   0  13   1     3806.85     3495.91    190.94 o
   1  13   1     1445.22     1633.39    133.88 o
   2  13   1      199.14      287.29     72.36 o
   3  13   1     3997.30     4345.40    200.90 o
   4  13   1       85.32       45.72     88.61 o
   5  13   1     2511.62     2884.75    246.02 o
   6  13   1       99.88        0.00    154.19 o
   7  13   1       77.73        0.00    219.60 o
   8  13   1      260.91      416.36    284.92 o
  -8  14   1     4128.29     3842.83    405.32 o
  -7  14   1     4424.28     5088.32    390.50 o
  -6  14   1     1673.23     1657.15    197.73 o
  -5  14   1     2662.71     2925.38    225.55 o
  -4  14   1    19659.94    19740.96    473.69 o
  -3  14   1    27988.09    26002.89    521.41 o
  -2  14   1    21302.92    21394.86    536.52 o
  -1  14   1     5414.92     5382.22    363.78 o
   0  14   1     3251.35     3195.16    192.34 o
   1  14   1    41114.73    41358.57    681.65 o
   2  14   1    23717.41    23333.26    399.40 o
   3  14   1      729.46      961.42    110.18 o
   4  14   1     3475.67     3800.04    196.99 o
   5  14   1     1032.28     1172.47    156.70 o
   6  14   1     2953.34     2978.38    292.63 o
   7  14   1       13.73        0.00    453.24 o
   8  14   1     1159.84     1299.67    361.27 o
  -8  15   1      461.94        0.08    259.27 o
  -7  15   1     1882.94     2161.22    264.66 o
  -6  15   1     3510.69     3599.27    236.09 o
  -5  15   1     3248.85     3250.23    238.74 o
  -4  15   1     1148.54     1038.40    155.67 o
  -3  15   1     8232.19     7877.07    387.33 o
  -2  15   1    26953.60    25831.38    501.05 o
  -1  15   1    22374.58    21875.62    392.49 o
   0  15   1    16508.15    16905.78    422.69 o
   1  15   1    15326.04    14965.29    492.68 o
   2  15   1    43081.15    41787.11    606.08 o
   3  15   1    46414.48    45175.91    750.87 o
   4  15   1    15106.75    14864.15    360.23 o
   5  15   1     4158.43     4072.73    227.01 o
   6  15   1     4411.01     4230.19    304.43 o
   7  15   1     8017.66     9028.63    640.81 o
   8  15   1     2567.31     2942.31    736.59 o
  -8  16   1      247.66       76.12    303.50 o
  -7  16   1      393.16      104.49    246.43 o
  -6  16   1     1633.28     1706.05    196.34 o
  -5  16   1     1377.54     1217.13    157.24 o
  -4  16   1     2382.71     2504.67    238.67 o
  -3  16   1      589.66      440.73    124.76 o
  -2  16   1       93.32       62.64     86.87 o
  -1  16   1       40.76        0.00     73.39 o
   0  16   1     4374.81     4684.74    240.89 o
   1  16   1       44.89       91.19    115.75 o
   2  16   1      319.92      465.31    115.49 o
   3  16   1      180.02      251.77     82.64 o
   4  16   1      162.83      231.48    108.86 o
   5  16   1      333.57      405.99    123.72 o
   6  16   1       61.32      461.20    215.22 o
   7  16   1        4.89        0.00    238.16 o
  -7  17   1     2089.97     2229.47    373.95 o
  -6  17   1     7263.62     6385.75    476.20 o
  -5  17   1     4912.80     5257.02    498.82 o
  -4  17   1     7268.40     7084.52    305.56 o
  -3  17   1    21534.41    21167.46    486.75 o
  -2  17   1    43416.14    43385.29    739.13 o
  -1  17   1    23770.47    23957.20    432.66 o
   0  17   1     6758.25     6818.28    290.31 o
   1  17   1    23767.14    23710.36    747.66 o
   2  17   1    54462.05    54113.00    886.73 o
   3  17   1    38757.27    35422.06   3127.88 o
   4  17   1     9721.74     9694.23    351.07 o
   5  17   1     3320.06     3484.36    311.87 o
   6  17   1    10185.14     9894.22    936.94 o
   7  17   1     8674.26    10111.72    586.52 o
  -7  18   1     2027.26     1734.76    423.34 o
  -6  18   1      843.32      748.40    183.10 o
  -5  18   1       27.29        0.00    132.25 o
  -4  18   1     2847.52     2952.46    226.83 o
  -3  18   1    11441.20    12252.94    371.68 o
  -2  18   1     5709.86     5799.46    247.24 o
  -1  18   1      166.39       97.02     96.10 o
   0  18   1      737.79      982.34    159.86 o
   1  18   1     9578.09     9503.99    306.11 o
   2  18   1     9900.13     9652.43    325.20 o
   3  18   1       64.53       81.79    121.16 o
   4  18   1      248.02       96.40    144.73 o
   5  18   1      512.61      756.91    208.63 o
   6  18   1     2107.62     2463.37    313.77 o
   7  18   1      165.67      202.50    231.89 o
  -7  19   1      228.01      347.10    276.59 o
  -6  19   1      116.78       29.30    148.71 o
  -5  19   1     3736.95     3509.68    322.38 o
  -4  19   1    13838.51    13926.74    517.35 o
  -3  19   1     8299.77     7896.28    311.14 o
  -2  19   1     1455.09     1455.86    172.13 o
  -1  19   1     1567.31     1446.71    187.46 o
   0  19   1    15548.44    15914.54    449.99 o
   1  19   1     9403.64     8895.29    303.97 o
   2  19   1     7357.51     7584.85    300.33 o
   3  19   1      584.92      477.72    147.14 o
   4  19   1     7558.70     7324.10    392.61 o
   5  19   1     5919.17     6511.51    405.43 o
   6  19   1     2186.34     1723.97    279.31 o
   7  19   1      823.37      935.29    265.73 o
  -7  20   1     2500.94     2533.27    413.92 o
  -6  20   1     7004.17     7710.68    457.46 o
  -5  20   1     9517.66     9389.94    411.13 o
  -4  20   1     7505.27     7840.64    411.65 o
  -3  20   1     2865.63     3143.20    222.23 o
  -2  20   1     6242.87     6629.91    363.72 o
  -1  20   1    15386.09    15056.10    454.19 o
   0  20   1     8840.50     8808.93    648.17 o
   1  20   1     2702.20     2953.02    313.22 o
   2  20   1     1256.80     1278.08    168.59 o
   3  20   1     6244.28     5813.46    293.74 o
   4  20   1     7479.31     7259.33    396.32 o
   5  20   1      409.31      320.74    216.42 o
   6  20   1       15.75        0.00    189.16 o
   7  20   1      466.33      617.07    262.61 o
  -7  21   1       16.36       46.47    295.93 o
  -6  21   1      449.58      318.44    172.71 o
  -5  21   1     1675.31     1708.63    223.60 o
  -4  21   1     1718.32     1869.49    234.99 o
  -3  21   1      226.93      281.31    169.34 o
  -2  21   1      487.41      534.67    387.72 o
  -1  21   1       60.52      211.75    150.38 o
   0  21   1     2998.09     2930.05    244.79 o
   1  21   1       20.35       11.02    169.45 o
   2  21   1      389.61      404.39    178.47 o
   3  21   1     4990.96     5372.10    293.62 o
   4  21   1       33.41       54.06    118.58 o
   5  21   1      119.91      161.79    211.89 o
   6  21   1       56.53      171.58    210.10 o
   7  21   1      245.83        0.00    405.83 o
  -7  22   1     1184.73     1254.42    366.36 o
  -6  22   1     2004.04     2020.26    254.73 o
  -5  22   1     6993.94     7161.95    530.19 o
  -4  22   1     6954.12     7332.60    527.46 o
  -3  22   1     1955.84     2213.09    276.55 o
  -2  22   1     6926.06     6277.76    378.42 o
  -1  22   1    16409.42    16024.37    492.56 o
   0  22   1    16029.82    16088.39    484.89 o
   1  22   1     2898.65     2945.78    303.57 o
   2  22   1     1738.07     1775.03    255.56 o
   3  22   1    11667.99    11519.71    488.52 o
   4  22   1     1436.51     1247.49    194.65 o
   5  22   1      141.48      201.85    180.85 o
   6  22   1        9.81       52.80    216.17 o
   7  22   1      211.43      278.91    245.00 o
  -7  23   1      719.18      518.56    300.73 o
  -6  23   1      651.09      757.77    227.87 o
  -5  23   1     3693.00     3378.93    347.82 o
  -4  23   1     3340.35     3179.17    457.89 o
  -3  23   1     2507.83     1968.33    270.27 o
  -2  23   1      194.20      124.15    178.61 o
  -1  23   1     8535.74     8593.13    385.23 o
   0  23   1    14845.11    14928.14    476.29 o
   1  23   1    10649.50     9990.61    465.52 o
   2  23   1     4435.06     4804.77    433.02 o
   3  23   1     2715.68     2903.58    306.82 o
   4  23   1     9398.60     9453.52    481.84 o
   5  23   1    11209.18    11725.76    541.11 o
   6  23   1     3078.43     3112.84    364.80 o
  -6  24   1      604.24      865.20    482.19 o
  -5  24   1      198.07       21.76    197.34 o
  -4  24   1      584.45      644.89    224.62 o
  -3  24   1     9455.57    10277.28    497.42 o
  -2  24   1       54.90        0.00    271.45 o
  -1  24   1     1094.82      860.52    207.42 o
   0  24   1      110.96      218.67    164.67 o
   1  24   1     2771.52     3294.68    415.46 o
   2  24   1     1491.24     1359.00    252.79 o
   3  24   1      960.81      980.70    233.36 o
   4  24   1     1609.64     1965.29    292.25 o
   5  24   1       68.46      591.01    301.49 o
   6  24   1     1198.67     1505.96    396.16 o
  -6  25   1     5076.00     5778.91    822.45 o
  -5  25   1     2381.76     2195.53    323.10 o
  -4  25   1     2156.59     2407.47    328.69 o
  -3  25   1     9444.49    10404.71    514.59 o
  -2  25   1    18241.92    19137.10    804.23 o
  -1  25   1    17181.81    18191.11    563.33 o
   0  25   1     8954.42     8750.84    540.68 o
   1  25   1     6466.41     6820.33    424.74 o
   2  25   1    17992.32    18216.65    704.96 o
   3  25   1    15125.61    14876.04    694.89 o
   4  25   1    10078.80     9580.38    672.22 o
   5  25   1     4326.53     4649.00    982.69 o
   6  25   1     3528.22     3998.89    776.16 o
  -6  26   1        7.49      458.98    503.68 o
  -5  26   1       14.65        0.00    188.22 o
  -4  26   1      154.87      341.53    221.02 o
  -3  26   1      828.57      869.84    388.80 o
  -2  26   1       92.35       13.40    174.64 o
  -1  26   1      139.77      401.05    180.00 o
   0  26   1      410.38      308.19    180.85 o
   1  26   1     1773.42     1973.75    295.78 o
   2  26   1      831.43      592.38    216.92 o
   3  26   1      443.64      141.29    206.94 o
   4  26   1     1430.37     1397.17    305.27 o
   5  26   1      716.11       36.78    272.02 o
   6  26   1      858.61     1009.55    393.14 o
  -6  27   1     1265.06       59.36    462.89 o
  -5  27   1      723.85      791.36    690.67 o
  -4  27   1     2960.23     2898.94    385.53 o
  -3  27   1     2150.03     1990.96    383.23 o
  -2  27   1     8518.45     8719.06    483.09 o
  -1  27   1     5406.24     5721.66    374.65 o
   0  27   1     8358.65     9029.80    863.20 o
   1  27   1     7185.12     7392.14    452.43 o
   2  27   1     4059.56     4112.18    448.47 o
   3  27   1     4662.70     5231.27    418.27 o
   4  27   1     3488.03     3651.90    429.70 o
   5  27   1     3455.68     3627.69    741.97 o
   6  27   1     2001.53     2115.97    458.98 o
  -6  28   1     2290.45     1647.10    596.02 o
  -5  28   1      552.05      591.44    324.96 o
  -4  28   1     3762.51     4127.62    406.28 o
  -3  28   1     2238.14     2320.83    351.26 o
  -2  28   1     4428.52     4719.17    396.22 o
  -1  28   1     3447.84     3963.80    364.35 o
   0  28   1     1687.52     1470.55    295.81 o
   1  28   1     1366.28     1575.13    278.04 o
   2  28   1     1888.87     2026.30    302.31 o
   3  28   1     1880.51     1822.67    331.33 o
   4  28   1      880.25      759.32    265.67 o
   5  28   1      405.06      208.99    383.75 o
  -5  29   1        6.89        0.00    304.76 o
  -4  29   1      580.00      781.17    317.98 o
  -3  29   1      458.92      514.62    233.11 o
  -2  29   1     3038.60     3014.26    353.74 o
  -1  29   1       60.90      272.63    197.89 o
   0  29   1     1884.21     2297.71    434.86 o
   1  29   1     1080.08     1058.95    279.63 o
   2  29   1      299.77      339.99    222.62 o
   3  29   1       30.73      145.14    222.74 o
   4  29   1      792.48      840.18    272.71 o
   5  29   1      893.64      993.88    373.42 o
  -5  30   1     5851.44     6033.94    636.72 o
  -4  30   1     1934.03     1778.05    334.83 o
  -3  30   1     3439.80     3269.07    384.35 o
  -2  30   1     3861.03     3968.06    392.27 o
  -1  30   1    14660.46    13581.30    593.12 o
   0  30   1     6244.91     5914.84    439.16 o
   1  30   1      596.03      646.05    310.49 o
   2  30   1      210.66      275.63    215.10 o
   3  30   1     2699.93     2008.10    369.91 o
   4  30   1     2186.38     1620.52    419.88 o
   5  30   1       16.63        0.00    554.00 o
  -5  31   1      365.80      486.10    339.06 o
  -4  31   1     3761.81     3679.16    530.68 o
  -3  31   1     1632.49     1749.21    325.35 o
  -2  31   1      170.89      317.17    225.79 o
  -1  31   1     1917.33     1820.08    302.95 o
   0  31   1     7627.23     7332.62    481.95 o
   1  31   1     6032.02     5609.10    438.88 o
   2  31   1     1485.15     1404.76    302.72 o
   3  31   1     1535.43     1575.37    321.14 o
   4  31   1     3345.34     3895.34    675.16 o
   5  31   1     3684.90     4139.37    570.59 o
  -4  32   1      553.99      347.96    516.51 o
  -3  32   1     1298.97     1003.84    301.59 o
  -2  32   1     1061.75      959.16    285.45 o
  -1  32   1       34.12        0.00    201.62 o
   0  32   1      184.89        0.00    210.32 o
   1  32   1      177.51      325.06    231.47 o
   2  32   1       62.07      142.46    240.01 o
   3  32   1       52.41       65.22    251.64 o
   4  32   1       56.98      260.60    401.58 o
  -4  33   1     2924.75     2633.21    868.99 o
  -3  33   1     3730.26     4024.70    441.80 o
  -2  33   1     3309.23     3285.35    401.80 o
  -1  33   1     5228.27     5138.24    446.56 o
   0  33   1     6048.80     5872.35    461.86 o
   1  33   1     7233.65     6719.12    490.49 o
   2  33   1     4087.22     3751.40    414.21 o
   3  33   1     2826.53     2554.83    379.03 o
   4  33   1     2212.84     2065.44    664.78 o
  -4  34   1      494.61      304.43    350.86 o
  -3  34   1      139.37      454.18    262.40 o
  -2  34   1       10.17       61.33    237.15 o
  -1  34   1     1409.28     2062.94    358.08 o
   0  34   1      696.51      699.39    268.72 o
   1  34   1        2.19        0.00    226.13 o
   2  34   1      118.93        0.00    238.69 o
   3  34   1      566.96      423.82    273.51 o
  -3  35   1      680.46     1000.96    359.75 o
  -2  35   1     4042.42     3910.13    435.04 o
  -1  35   1     3898.00     3846.64    417.84 o
   0  35   1     1896.34     1396.56    312.62 o
   1  35   1      784.56      514.46    354.44 o
   2  35   1     4114.18     3919.06    442.53 o
   3  35   1     3455.15     4068.40    466.79 o
  -2  36   1     1721.64     1459.76    328.93 o
  -1  36   1       42.01        0.00    210.99 o
   0  36   1      456.65      337.73    247.56 o
   1  36   1     1975.19     1978.88    350.55 o
   2  36   1     1679.59     1825.49    358.97 o
  -2  37   1      114.01       66.53    257.24 o
  -1  37   1        2.19        7.33    249.47 o
   0  37   1      222.35      263.33    241.86 o
   1  37   1      439.93      132.92    385.59 o
   2  37   1       22.72      221.27    274.84 o
   0  38   1     1197.08     1545.05    395.47 o
  -8   0   2     1288.81     1426.70    453.85 o
  -7   0   2     1311.17     1150.51    416.23 o
  -6   0   2     1210.42     1227.69    364.69 o
  -5   0   2      361.04      184.91    248.91 o
  -4   0   2     8912.05     8356.43    535.19 o
  -3   0   2    16537.53    15444.13    669.05 o
  -2   0   2     5463.59     5762.30    343.20 o
  -1   0   2      520.13      666.25    155.60 o
   0   0   2    31623.70    32995.32    850.54 o
   1   0   2    60365.10    62095.04   1112.62 o
   2   0   2     1663.50     1891.86    127.84 o
   3   0   2      192.77      191.23    100.09 o
   4   0   2    39984.22    38246.89   1304.40 o
   5   0   2    27632.74    27404.16    767.61 o
   6   0   2    13424.79    13980.72    946.05 o
   7   0   2     1437.55     1102.87    450.19 o
   8   0   2     1108.49     2182.78    653.91 o
  -8   1   2      755.25      752.10    219.77 o
  -7   1   2      149.57       37.12    214.11 o
  -6   1   2      271.70      460.55    204.35 o
  -5   1   2     6517.00     6730.04    870.82 o
  -4   1   2     8763.56     8685.40    384.45 o
  -3   1   2       76.30        0.00     89.52 o
  -2   1   2      195.80       62.73     83.50 o
  -1   1   2    20900.62    21141.25    389.86 o
   0   1   2    11890.95    12091.26    388.46 o
   1   1   2     1194.61     1352.15    152.31 o
   2   1   2      719.53      785.53     87.34 o
   3   1   2     6411.24     6376.74    187.45 o
   4   1   2    14205.65    13965.16    324.25 o
   5   1   2     2582.78     2704.77    250.89 o
   6   1   2       39.38        0.00    171.10 o
   7   1   2       24.87        0.00    232.43 o
   8   1   2     1115.01     1364.62    409.52 o
  -8   2   2      860.83     1236.78    236.34 o
  -7   2   2       48.46        0.00    182.59 o
  -6   2   2     1448.96     1526.03    267.26 o
  -5   2   2       21.81       64.87    150.59 o
  -4   2   2      614.45      429.65    153.36 o
  -3   2   2      815.86      963.12    150.00 o
  -2   2   2    43448.01    43829.33    900.90 o
  -1   2   2    48851.05    49825.40    667.83 o
   0   2   2     1278.43     1413.09     82.05 o
   1   2   2    36302.86    37982.29    620.03 o
   2   2   2     7141.82     7438.09    168.27 o
   3   2   2    14804.57    14269.86    290.63 o
   4   2   2     7090.61     6901.91    227.85 o
   5   2   2     5487.35     5385.50    240.04 o
   6   2   2      759.58      540.37    330.86 o
   7   2   2     1015.06     1422.43    360.76 o
   8   2   2     1921.87     2031.40    419.82 o
  -8   3   2     5739.97     6248.98    375.65 o
  -7   3   2    14122.21    14823.94    667.68 o
  -6   3   2     9119.63     8957.30    488.38 o
  -5   3   2    24326.31    23671.03    737.95 o
  -4   3   2    49781.71    49079.87   1109.99 o
  -3   3   2    45283.41    43678.98    958.86 o
  -2   3   2    59614.12    59987.40   1166.92 o
  -1   3   2    64300.90    63942.04    829.67 o
   0   3   2    67301.81    68973.18   1838.24 o
   1   3   2    18322.04    18773.65    299.51 o
   2   3   2    18308.78    17733.23    300.45 o
   3   3   2    25331.98    24337.08    459.51 o
   4   3   2    16313.71    15837.24    547.44 o
   5   3   2     6679.25     6832.31    335.22 o
   6   3   2     4222.30     4519.98    448.36 o
   7   3   2     2378.84     2592.37    413.38 o
   8   3   2     3350.79     4153.72    630.70 o
  -8   4   2      630.32      547.21    210.80 o
  -7   4   2     1522.57     1174.43    298.89 o
  -6   4   2      778.86     1448.00    275.81 o
  -5   4   2      357.77      195.65    163.96 o
  -4   4   2     6706.89     6570.56    339.85 o
  -3   4   2     7160.02     6886.23    704.72 o
  -2   4   2     2527.29     2058.63    225.34 o
  -1   4   2     8992.34     9577.82    267.92 o
   0   4   2      922.31     1167.75     84.67 o
   1   4   2    80262.99    84605.59   1057.00 o
   2   4   2     3623.29     3588.14    122.99 o
   3   4   2    10948.15    10899.69    429.10 o
   4   4   2     2000.10     2094.52    143.38 o
   5   4   2     1746.62     1778.95    208.60 o
   6   4   2      173.24        7.64    250.86 o
   7   4   2      603.29      646.62    287.65 o
   8   4   2      121.33      315.15    302.90 o
  -8   5   2     5448.20     5102.27    351.71 o
  -7   5   2    26604.65    26800.33    764.41 o
  -6   5   2    12874.10    13022.25    575.95 o
  -5   5   2     4389.70     4461.38    454.83 o
  -4   5   2    24552.27    24015.12    560.14 o
  -3   5   2   121035.13   120981.51   2224.76 o
  -2   5   2   112045.70   112212.09   2019.57 o
  -1   5   2    29870.25    29425.83    409.87 o
   0   5   2      936.22      879.17    183.04 o
   1   5   2   240454.53   241725.81   2541.59 o
   2   5   2    58147.60    57228.61    773.06 o
   3   5   2    36474.90    34740.73    551.33 o
   4   5   2     6116.90     5903.27    217.27 o
   5   5   2     8290.74     7845.58    350.26 o
   6   5   2    11997.29    11535.36    610.98 o
   7   5   2     6534.34     5253.44    774.33 o
   8   5   2      503.94      886.08    363.09 o
  -8   6   2      890.35      958.30    261.97 o
  -7   6   2      130.62      302.34    184.35 o
  -6   6   2      146.75        0.00    188.32 o
  -5   6   2     1512.57      976.39    213.67 o
  -4   6   2      101.04      177.72    134.51 o
  -3   6   2     1807.50     1975.90    201.23 o
  -2   6   2    16102.78    16502.89    476.88 o
  -1   6   2     8873.88     8629.05    280.10 o
   0   6   2    13202.90    12293.35    472.41 o
   1   6   2    53149.50    56866.84    694.67 o
   2   6   2     7342.72     7943.12    211.19 o
   3   6   2    10325.32     9912.26    249.20 o
   4   6   2     6503.63     6328.42    225.36 o
   5   6   2       75.27        0.00    137.09 o
   6   6   2      463.53      326.82    210.56 o
   7   6   2     2249.71     2368.18    395.72 o
   8   6   2     2626.17     2766.09    464.48 o
  -8   7   2     1593.34     1539.10    286.93 o
  -7   7   2       65.24       36.57    167.80 o
  -6   7   2     2062.97     2433.22    526.15 o
  -5   7   2     4456.70     4296.17    471.81 o
  -4   7   2     6160.42     6399.72    358.58 o
  -3   7   2      300.23      333.27    127.42 o
  -2   7   2    12161.04    12587.69    328.34 o
  -1   7   2    18256.04    17768.43    404.67 o
   0   7   2    14737.82    14474.58    820.62 o
   1   7   2     4875.58     4797.29    153.07 o
   2   7   2    11535.04    11889.94    257.70 o
   3   7   2    19656.84    19821.50    384.34 o
   4   7   2    12501.66    11659.26    305.52 o
   5   7   2     2884.86     3324.45    612.07 o
   6   7   2      457.82      181.58    205.45 o
   7   7   2      253.17       13.37    207.52 o
   8   7   2      530.18      691.07    329.90 o
  -8   8   2      327.77      140.28    210.13 o
  -7   8   2     1575.36     1251.81    237.96 o
  -6   8   2      693.69      450.56    214.57 o
  -5   8   2     1210.27     1670.78    252.52 o
  -4   8   2     4273.59     4415.59    376.54 o
  -3   8   2       94.62      110.56    127.39 o
  -2   8   2     4286.45     4006.86    336.49 o
  -1   8   2      387.65      505.28     90.33 o
   0   8   2     1665.29     1693.47    123.06 o
   1   8   2      349.90      456.39     75.01 o
   2   8   2     4246.19     4130.60    146.34 o
   3   8   2    13358.76    13686.51    311.99 o
   4   8   2    10404.00     9933.36    392.68 o
   5   8   2     7764.40     7714.05    483.12 o
   6   8   2     7364.41     6893.77    502.15 o
   7   8   2     6715.68     5845.79   1187.15 o
   8   8   2     2287.82     2479.89    441.04 o
  -8   9   2      192.56      152.97    203.05 o
  -7   9   2      562.98      555.76    202.11 o
  -6   9   2      553.51      736.44    234.40 o
  -5   9   2      241.69      298.41    181.27 o
  -4   9   2     2343.48     2622.73    490.13 o
  -3   9   2      141.82      164.27    130.94 o
  -2   9   2     5784.98     5548.44    217.78 o
  -1   9   2       78.41      121.05     67.78 o
   0   9   2     8082.13     7976.68    234.68 o
   1   9   2    13335.83    13301.39    457.64 o
   2   9   2    16112.07    16554.76    306.30 o
   3   9   2     3527.00     3386.49    221.06 o
   4   9   2     1070.68      952.94    161.74 o
   5   9   2     1708.88     1694.20    214.88 o
   6   9   2     4665.41     5183.98    447.38 o
   7   9   2      527.20      750.73    269.95 o
   8   9   2        5.73       23.20    373.98 o
  -8  10   2       52.86      361.13    221.28 o
  -7  10   2      623.65      554.37    242.48 o
  -6  10   2     1530.57     1770.42    286.16 o
  -5  10   2       20.61        0.00    164.60 o
  -4  10   2     4135.80     4141.47    316.93 o
  -3  10   2     5293.08     5288.22    240.31 o
  -2  10   2      120.66       94.16     85.04 o
  -1  10   2     2987.71     3013.70    136.65 o
   0  10   2    27998.07    27117.61    490.42 o
   1  10   2    36614.09    36224.80    694.87 o
   2  10   2    13941.32    14607.16    290.52 o
   3  10   2     2849.67     3116.60    152.08 o
   4  10   2     3379.18     3491.16    197.48 o
   5  10   2     8763.43     8990.26    449.07 o
   6  10   2     5367.20     6051.46    477.98 o
   7  10   2      727.95     1206.53    313.01 o
   8  10   2      372.87      405.52    305.87 o
  -8  11   2     1483.16     1626.16    299.06 o
  -7  11   2     1640.45     1862.90    336.89 o
  -6  11   2    11642.56    11570.23    626.34 o
  -5  11   2    32357.44    32194.21    948.69 o
  -4  11   2    31269.85    28844.38    834.25 o
  -3  11   2     4291.71     3747.60    218.41 o
  -2  11   2     8016.75     7665.49    275.88 o
  -1  11   2    49734.29    48891.66    666.06 o
   0  11   2    92979.50    94622.72   1285.21 o
   1  11   2    30536.28    30669.03    539.18 o
   2  11   2     2360.81     2569.34    135.09 o
   3  11   2     8069.63     8162.34    232.01 o
   4  11   2    23373.76    21790.41    476.41 o
   5  11   2    14365.84    14526.17    762.52 o
   6  11   2     3051.67     2869.69    364.92 o
   7  11   2      862.03     1328.90    326.09 o
   8  11   2     2292.03     2304.53    444.88 o
  -8  12   2      998.59      980.76    275.77 o
  -7  12   2        4.19        0.00    184.45 o
  -6  12   2      252.61       56.96    152.60 o
  -5  12   2      454.55      167.94    188.53 o
  -4  12   2     4084.90     3885.17    247.66 o
  -3  12   2     1725.59     1407.42    161.01 o
  -2  12   2     2222.09     2405.06    182.89 o
  -1  12   2     9344.72     9378.34    238.03 o
   0  12   2      122.92       15.83     90.47 o
   1  12   2     4347.81     4061.37    219.67 o
   2  12   2     3613.70     4073.12    164.67 o
   3  12   2     9833.26     9614.87    339.20 o
   4  12   2     1234.11     1092.85    130.33 o
   5  12   2       39.97       97.42    157.03 o
   6  12   2      217.40       81.04    176.89 o
   7  12   2     2096.49     2085.03    529.57 o
   8  12   2      300.69      511.08    571.83 o
  -8  13   2     5014.98     4819.70    426.14 o
  -7  13   2     6597.27     7077.25    367.91 o
  -6  13   2    15713.07    15116.43    707.63 o
  -5  13   2    22624.17    22199.83    770.13 o
  -4  13   2    27111.58    26288.77    641.88 o
  -3  13   2    23606.00    22767.93    560.32 o
  -2  13   2    44824.00    45938.26    868.85 o
  -1  13   2    47185.42    47208.98    727.33 o
   0  13   2    22677.14    22872.70    468.60 o
   1  13   2    48477.32    48990.18   1176.16 o
   2  13   2    36181.23    35923.45    694.81 o
   3  13   2    17168.47    16463.55    348.00 o
   4  13   2     9328.09    10059.58    289.40 o
   5  13   2     7128.79     6957.78    367.04 o
   6  13   2     6323.02     5777.12    386.63 o
   7  13   2     3456.60     2881.62    421.83 o
   8  13   2      409.62      365.83    333.67 o
  -8  14   2       75.77      274.86    302.54 o
  -7  14   2       11.82       48.12    149.29 o
  -6  14   2      341.25      146.11    139.99 o
  -5  14   2      486.42      465.82    164.26 o
  -4  14   2     2657.83     2691.59    228.39 o
  -3  14   2     2570.38     2244.66    224.27 o
  -2  14   2     2586.27     2678.21    220.15 o
  -1  14   2      292.53      306.02     89.70 o
   0  14   2    16264.38    17122.00    402.82 o
   1  14   2     4637.32     5162.92    227.27 o
   2  14   2     6206.15     6389.87    234.60 o
   3  14   2     2858.59     2744.13    161.78 o
   4  14   2     2666.09     2653.15    235.98 o
   5  14   2     2204.72     2238.84    222.55 o
   6  14   2     1483.84     1346.09    204.10 o
   7  14   2      911.76     1052.51    406.46 o
   8  14   2       39.70        0.00    379.35 o
  -8  15   2     1272.94     1864.48    315.61 o
  -7  15   2     3586.68     3606.80    315.76 o
  -6  15   2     3235.36     3548.41    267.19 o
  -5  15   2     4055.57     3357.15    284.62 o
  -4  15   2     5109.86     5003.24    294.87 o
  -3  15   2    11260.25    10752.51    387.38 o
  -2  15   2    21784.44    22479.79    564.21 o
  -1  15   2    12536.18    13144.61    301.63 o
   0  15   2     1444.63     1363.49    149.32 o
   1  15   2    15487.42    15381.76    386.85 o
   2  15   2    17349.46    17659.89    357.07 o
   3  15   2     5875.11     5651.36    219.88 o
   4  15   2      908.74      924.21    136.21 o
   5  15   2      887.36      740.11    250.71 o
   6  15   2     4111.44     4494.06    306.36 o
   7  15   2     1113.68     1365.12    355.15 o
  -8  16   2      111.15      317.33    364.33 o
  -7  16   2        7.69        0.00    171.71 o
  -6  16   2     1395.67     1361.89    209.78 o
  -5  16   2     3276.61     3197.27    417.02 o
  -4  16   2      555.68      535.44    242.62 o
  -3  16   2       29.48        0.00    118.01 o
  -2  16   2     6000.19     5820.88    341.95 o
  -1  16   2    10298.86     9907.16    342.72 o
   0  16   2      893.17      726.87    136.06 o
   1  16   2      175.94      351.64    116.72 o
   2  16   2     9731.42     9758.51    262.17 o
   3  16   2    24296.02    24859.42    468.44 o
   4  16   2     4859.81     4612.23    222.11 o
   5  16   2     1677.77     1436.24    238.17 o
   6  16   2     4043.07     4218.38    458.38 o
   7  16   2     6154.24     6513.62    588.72 o
  -7  17   2     1054.59     1478.11    376.32 o
  -6  17   2      191.17      341.15    174.67 o
  -5  17   2     1362.22     1445.29    191.48 o
  -4  17   2      980.59     1114.29    201.10 o
  -3  17   2     2897.28     2775.83    245.23 o
  -2  17   2     5830.53     5859.52    309.66 o
  -1  17   2      172.82      220.27     96.21 o
   0  17   2     5712.36     5621.43    295.49 o
   1  17   2     2893.02     3059.13    202.77 o
   2  17   2    13471.96    12927.03    434.40 o
   3  17   2     3681.29     4351.66    242.49 o
   4  17   2     3021.42     3230.76    234.33 o
   5  17   2      636.84      688.72    272.64 o
   6  17   2     2205.27     2476.00    318.87 o
   7  17   2      893.53      657.26    323.30 o
  -7  18   2      441.15      523.43    229.60 o
  -6  18   2     1276.11     1180.46    242.48 o
  -5  18   2       14.49        0.00    128.07 o
  -4  18   2     2737.32     2870.59    267.98 o
  -3  18   2     3919.97     4065.99    284.27 o
  -2  18   2     1309.21     1150.27    191.08 o
  -1  18   2      313.60      262.40     98.80 o
   0  18   2    11140.98    11034.98    341.37 o
   1  18   2    19085.90    18946.85    460.95 o
   2  18   2     7926.32     7887.06    403.23 o
   3  18   2     2033.05     1898.09    271.21 o
   4  18   2      805.92     1096.76    177.65 o
   5  18   2     2006.34     2497.57    289.16 o
   6  18   2     3149.87     3622.82    360.06 o
   7  18   2     1324.42      880.78    360.08 o
  -7  19   2     3589.51     4039.89    383.21 o
  -6  19   2    10640.74    11434.84    508.48 o
  -5  19   2     8049.88     8149.95    361.06 o
  -4  19   2    12659.25    13310.69    513.33 o
  -3  19   2    12372.91    12728.92    471.77 o
  -2  19   2    24114.71    23241.69    767.12 o
  -1  19   2    21577.26    21172.00    529.64 o
   0  19   2    15077.46    15041.95    409.34 o
   1  19   2     9736.28     9480.68    375.14 o
   2  19   2     8817.25     8691.20    330.62 o
   3  19   2     2366.55     2353.42    227.94 o
   4  19   2    11263.93    10975.92    395.46 o
   5  19   2      588.84      424.18    242.07 o
   6  19   2     3519.51     3392.59    351.14 o
   7  19   2     1405.50     1144.33    354.59 o
  -7  20   2       71.45        0.00    242.98 o
  -6  20   2     1340.85     1032.67    388.36 o
  -5  20   2      521.92      720.21    183.10 o
  -4  20   2      462.32      460.46    150.12 o
  -3  20   2      922.03      717.16    151.13 o
  -2  20   2     2256.61     2579.64    257.17 o
  -1  20   2     1989.24     1945.89    214.74 o
   0  20   2       27.79      162.09    152.36 o
   1  20   2     3305.65     3464.35    233.49 o
   2  20   2      407.28      439.33    148.52 o
   3  20   2      363.13      262.04    149.17 o
   4  20   2     1927.69     2032.93    271.19 o
   5  20   2     2927.28     3231.55    443.70 o
   6  20   2     1433.33     1449.73    316.49 o
   7  20   2      357.71      331.32    614.70 o
  -7  21   2     1970.07     1854.35    379.82 o
  -6  21   2     6679.74     7069.35    549.49 o
  -5  21   2    20490.84    21078.95    666.52 o
  -4  21   2    19507.34    19352.66    522.29 o
  -3  21   2     5954.85     5885.48    413.43 o
  -2  21   2    11258.78    11243.85    459.59 o
  -1  21   2    44720.93    43423.96    851.19 o
   0  21   2    46588.88    45534.70   1552.42 o
   1  21   2    12282.32    12589.04    670.44 o
   2  21   2     8011.38     8253.28    338.79 o
   3  21   2    14792.96    14051.71    522.42 o
   4  21   2    18026.19    16666.58    861.98 o
   5  21   2     8035.22     7940.65    450.91 o
   6  21   2      912.23     1032.03    261.59 o
   7  21   2     1154.45     1498.40    397.58 o
  -7  22   2      122.80      308.62    278.64 o
  -6  22   2       64.85       87.94    238.36 o
  -5  22   2      339.43      347.83    198.06 o
  -4  22   2     1773.30     1716.78    256.76 o
  -3  22   2     2105.57     2286.31    278.33 o
  -2  22   2       57.78        5.27    170.73 o
  -1  22   2       83.28      296.85    156.26 o
   0  22   2     5833.97     6035.28    519.69 o
   1  22   2     2462.99     2979.09    289.34 o
   2  22   2      346.08      314.40    219.35 o
   3  22   2       43.12      175.16    156.40 o
   4  22   2      197.09      327.20    183.97 o
   5  22   2     2075.48     2560.73    318.50 o
   6  22   2      540.76      261.38    230.59 o
  -7  23   2     3482.82     3626.30    488.25 o
  -6  23   2     2246.32     2119.06    379.56 o
  -5  23   2     1522.72     1191.82    719.62 o
  -4  23   2     3547.13     3980.62    343.71 o
  -3  23   2     6823.91     6985.82    415.55 o
  -2  23   2     7856.61     7806.52    424.47 o
  -1  23   2     5017.01     4831.76    309.16 o
   0  23   2     5612.52     5705.98    551.65 o
   1  23   2    11294.78    10457.42    725.89 o
   2  23   2     8392.21     8419.14    647.47 o
   3  23   2     1533.22     1129.85    282.31 o
   4  23   2     2074.74     1193.84    247.94 o
   5  23   2     1913.70     1922.10    301.89 o
   6  23   2     2470.19     2092.53    317.58 o
  -6  24   2      716.14      808.30    308.81 o
  -5  24   2      529.60      460.23    257.02 o
  -4  24   2       87.94      101.04    185.27 o
  -3  24   2      312.82      461.71    209.77 o
  -2  24   2      660.12      683.98    222.51 o
  -1  24   2     1998.81     1959.92    243.50 o
   0  24   2     1080.58     1323.15    247.66 o
   1  24   2      658.39      641.92    206.81 o
   2  24   2      759.58     1098.85    238.55 o
   3  24   2     6135.06     6465.32    413.81 o
   4  24   2     3255.91     3353.25    440.01 o
   5  24   2     2223.22     2681.92    603.10 o
   6  24   2     1694.02     1292.70    302.36 o
  -6  25   2      196.03      574.89    305.60 o
  -5  25   2       14.76      421.94    285.12 o
  -4  25   2      172.78      329.80    246.14 o
  -3  25   2       54.06        0.00    177.40 o
  -2  25   2      312.95       42.33    190.24 o
  -1  25   2      228.93       68.31    169.03 o
   0  25   2       59.69      210.68    189.55 o
   1  25   2       10.41        0.00    168.84 o
   2  25   2      332.74      566.20    244.17 o
   3  25   2      684.90      582.94    226.06 o
   4  25   2     1656.07     1681.62    367.96 o
   5  25   2      234.48        0.00    274.89 o
   6  25   2       59.29        0.00    302.81 o
  -6  26   2      638.36     1054.05    344.31 o
  -5  26   2      198.61      504.74    295.74 o
  -4  26   2     1283.84     1209.97    325.03 o
  -3  26   2      172.88        0.00    171.31 o
  -2  26   2    10404.05    10543.99    512.32 o
  -1  26   2     5265.75     5864.64    356.16 o
   0  26   2     1173.76      984.38    233.13 o
   1  26   2      986.84     1395.09    260.18 o
   2  26   2     6264.62     5937.13    423.79 o
   3  26   2     5321.08     5365.71    413.75 o
   4  26   2     3216.57     2747.95    425.69 o
   5  26   2      802.34      917.05    348.32 o
   6  26   2      345.46      265.82    496.35 o
  -6  27   2     1723.22     2240.80    441.73 o
  -5  27   2      336.54      325.06    302.43 o
  -4  27   2     3264.15     3852.43    731.83 o
  -3  27   2    13399.94    13660.02    583.99 o
  -2  27   2     7863.07     8268.34    474.29 o
  -1  27   2     2448.22     2495.03    282.36 o
   0  27   2      539.02      320.77    212.40 o
   1  27   2     5266.27     5244.76    399.30 o
   2  27   2     8647.26     9164.42    504.19 o
   3  27   2     2690.02     2680.15    369.87 o
   4  27   2      608.19      789.72    400.48 o
   5  27   2      815.98      605.33    353.39 o
  -6  28   2      357.56       26.36    333.20 o
  -5  28   2      111.30       22.76    291.07 o
  -4  28   2     1483.45     1326.54    350.83 o
  -3  28   2       12.05        0.00    202.60 o
  -2  28   2      179.56      110.16    205.48 o
  -1  28   2      431.86      663.95    201.78 o
   0  28   2     1144.37     1123.85    254.84 o
   1  28   2     3154.14     2270.92    386.83 o
   2  28   2      121.30      148.27    198.25 o
   3  28   2      122.93      217.90    224.52 o
   4  28   2     1347.10     1448.38    386.27 o
   5  28   2     1881.81     1441.88    492.45 o
  -5  29   2     3726.39     4090.39    553.64 o
  -4  29   2    11144.55    12326.39    925.41 o
  -3  29   2     4850.49     5222.23    542.02 o
  -2  29   2    11695.61    11625.42    566.26 o
  -1  29   2    10094.30    10451.00    476.29 o
   0  29   2     9726.73     8712.47    721.55 o
   1  29   2     7733.83     7808.98    487.45 o
   2  29   2     7707.56     7568.21    522.25 o
   3  29   2     7888.49     7919.42    700.80 o
   4  29   2     6106.19     6625.96    609.00 o
   5  29   2     2382.13     2321.55    674.91 o
  -5  30   2       46.37      202.24    306.33 o
  -4  30   2       36.89      504.29    325.81 o
  -3  30   2       40.41        0.00    228.60 o
  -2  30   2     2345.98     2112.90    363.71 o
  -1  30   2      346.51      565.28    207.63 o
   0  30   2       49.66      200.17    193.23 o
   1  30   2       36.90        0.00    196.51 o
   2  30   2       79.90        0.00    204.94 o
   3  30   2      724.35      957.95    283.37 o
   4  30   2       43.35        0.00    272.92 o
   5  30   2       96.50      165.53    327.30 o
  -5  31   2     3915.60     3569.21   1109.59 o
  -4  31   2     3502.92     3737.80    614.21 o
  -3  31   2     4248.59     4368.81    540.40 o
  -2  31   2     3260.23     3515.74    385.26 o
  -1  31   2     7827.96     8018.43    472.85 o
   0  31   2     5364.01     4787.40    415.29 o
   1  31   2     3497.69     3678.95    463.01 o
   2  31   2     1396.08     1230.80    279.94 o
   3  31   2     3324.30     3223.41    401.48 o
   4  31   2     2853.75     2753.24    481.62 o
  -4  32   2      864.50      366.23    544.47 o
  -3  32   2     1601.84     1327.75    376.13 o
  -2  32   2      170.81      358.82    235.66 o
  -1  32   2       39.83      699.15    223.84 o
   0  32   2     1857.30     1709.08    389.39 o
   1  32   2     3275.42     4015.75    411.09 o
   2  32   2      439.04      885.97    275.38 o
   3  32   2       75.98        0.00    240.09 o
   4  32   2      682.63      417.80    346.27 o
  -4  33   2       44.23        0.00    282.66 o
  -3  33   2      849.55      813.78    505.27 o
  -2  33   2     2251.35     2324.35    440.10 o
  -1  33   2     1339.04     1255.72    591.62 o
   0  33   2      596.40      650.66    259.48 o
   1  33   2        5.08        0.00    199.62 o
   2  33   2     1529.17     1323.64    318.36 o
   3  33   2        0.43      201.05    316.70 o
   4  33   2      676.36      962.81    414.95 o
  -3  34   2       83.03      483.85    309.28 o
  -2  34   2     1482.27      305.76    302.15 o
  -1  34   2     2112.28     2083.64    414.87 o
   0  34   2      842.39      701.12    253.90 o
   1  34   2      715.87      269.41    244.88 o
   2  34   2      991.15     1234.29    317.39 o
   3  34   2     2091.38     1857.26    446.18 o
  -3  35   2     1736.55     1977.28    433.01 o
  -2  35   2     1546.07     1119.99    395.35 o
  -1  35   2     1631.51     1450.15    512.60 o
   0  35   2     2478.59     2133.83    589.70 o
   1  35   2     1507.04      825.37    293.25 o
   2  35   2      655.11      422.03    278.54 o
   3  35   2     1012.02      752.13    434.68 o
  -2  36   2      105.33        0.00    260.08 o
  -1  36   2      768.32      806.14    334.49 o
   0  36   2       11.51      118.29    255.67 o
   1  36   2       59.28      293.41    271.19 o
   2  36   2      168.79      236.11    278.35 o
  -1  37   2     1975.74     1900.10    583.68 o
   0  37   2     1201.41      987.85    296.32 o
   1  37   2     4302.21     4045.65    456.93 o
  -8   1   3      672.56      794.43    451.77 o
  -7   1   3     2092.88     2768.88    374.25 o
  -6   1   3     2380.40     2738.82    334.39 o
  -5   1   3    11742.30    12974.31    568.41 o
  -4   1   3     3621.60     4009.25    689.69 o
  -3   1   3     2519.31     2250.38    279.81 o
  -2   1   3     3617.76     3619.51    258.44 o
  -1   1   3     2876.47     2557.07    146.95 o
   0   1   3     1893.14     2114.48    106.84 o
   1   1   3     9437.67     9946.78    254.38 o
   2   1   3      331.98      457.01     83.28 o
   3   1   3      501.35      523.11     78.33 o
   4   1   3       12.90        0.00     97.13 o
   5   1   3      775.71      766.13    239.41 o
   6   1   3      602.63      755.11    280.31 o
   7   1   3       18.61      335.45    290.70 o
   8   1   3       60.26        0.00    323.20 o
  -8   2   3     5971.79     6597.06    543.74 o
  -7   2   3     1697.92     1788.72    806.09 o
  -6   2   3     3876.67     4044.57    381.63 o
  -5   2   3    11859.11    13103.92    865.81 o
  -4   2   3    28379.54    28905.55   1590.92 o
  -3   2   3    15889.24    15292.77    494.65 o
  -2   2   3     9252.01     8998.45    278.42 o
  -1   2   3     9687.28     9604.01    260.10 o
   0   2   3    26260.30    25291.57    447.89 o
   1   2   3    46428.57    47436.16    645.63 o
   2   2   3     9829.70     9762.95    343.95 o
   3   2   3     6791.08     6593.37    182.88 o
   4   2   3    28780.43    28175.04    503.03 o
   5   2   3     9665.29    10234.01   1247.72 o
   6   2   3     4127.36     4290.07    446.17 o
   7   2   3     1346.11     1635.16    384.66 o
   8   2   3     2937.31     2921.88    502.53 o
  -8   3   3     2098.41     2374.73    401.18 o
  -7   3   3      669.54      758.55    347.47 o
  -6   3   3     1144.45     1179.82    257.29 o
  -5   3   3      148.87      255.44    166.51 o
  -4   3   3    18258.54    17548.29    586.78 o
  -3   3   3    22697.59    22016.06    621.97 o
  -2   3   3      143.48      268.47     89.96 o
  -1   3   3     3035.86     3011.13    129.91 o
   0   3   3     6048.71     6401.94    243.03 o
   1   3   3     6950.36     7326.76    169.18 o
   2   3   3     1936.65     2178.98    146.23 o
   3   3   3     9593.52     8948.10    450.41 o
   4   3   3     8058.19     8205.18    249.80 o
   5   3   3       18.00      267.72    190.89 o
   6   3   3     1156.26     1120.12    293.56 o
   7   3   3       18.45      331.71    273.85 o
   8   3   3     1402.85     1694.93    425.32 o
  -8   4   3     2081.41     1469.58    349.29 o
  -7   4   3    17113.43    18029.88    759.44 o
  -6   4   3    13399.31    15214.06    660.41 o
  -5   4   3     6830.78     8000.36    441.16 o
  -4   4   3    15957.07    15406.20    736.59 o
  -3   4   3    81520.49    77462.37   1552.51 o
  -2   4   3   136671.00   131613.03   1917.42 o
  -1   4   3    93335.29    94641.34   1097.32 o
   0   4   3    10734.07    10369.83    217.13 o
   1   4   3    94702.27    95203.41   1203.47 o
   2   4   3    91998.91    89463.83   1370.46 o
   3   4   3    60606.76    60823.32    846.86 o
   4   4   3    14512.43    14599.86    430.03 o
   5   4   3     5134.57     5599.61    433.47 o
   6   4   3    11187.78    12551.45    683.98 o
   7   4   3     8445.20     8245.51    804.25 o
   8   4   3     2648.27     2765.86    496.12 o
  -8   5   3      165.75       90.79    271.26 o
  -7   5   3     1546.66     1666.74    347.47 o
  -6   5   3       42.78      120.72    202.43 o
  -5   5   3     2094.14     2595.51    294.01 o
  -4   5   3     1515.74     1935.77    237.19 o
  -3   5   3     1070.04      917.25    169.44 o
  -2   5   3     4332.79     4601.57    211.38 o
  -1   5   3     8939.48     8588.50    226.46 o
   0   5   3     4770.65     5535.25    212.43 o
   1   5   3    22916.64    24522.70    370.47 o
   2   5   3      777.31      849.44     66.18 o
   3   5   3      986.64     1008.03    110.60 o
   4   5   3       39.47       90.32    119.40 o
   5   5   3     1022.93      929.40    242.23 o
   6   5   3      145.15      293.08    216.49 o
   7   5   3        4.92      119.28    279.94 o
   8   5   3        0.95        0.00    320.06 o
  -8   6   3     1991.57     2058.48    313.66 o
  -7   6   3     3619.29     4044.13    420.10 o
  -6   6   3     8655.09     9184.63    531.88 o
  -5   6   3     5753.07     5600.79    385.06 o
  -4   6   3    13249.71    13506.00    520.41 o
  -3   6   3    19273.31    18735.08    579.38 o
  -2   6   3    50301.14    49576.96    861.49 o
  -1   6   3    14853.34    15268.71    290.88 o
   0   6   3    10321.39    10329.24    227.41 o
   1   6   3    34228.89    34145.47    483.62 o
   2   6   3    57741.61    57023.98    790.22 o
   3   6   3    40798.61    40235.70    620.28 o
   4   6   3    12559.75    12320.43    697.17 o
   5   6   3     6838.15     7208.36    480.74 o
   6   6   3    11498.41     9713.00    609.60 o
   7   6   3     7866.48     6642.26    582.97 o
   8   6   3     2945.27     2265.36    467.84 o
  -8   7   3     2989.13     3770.79    398.94 o
  -7   7   3     2018.67     2320.99    575.25 o
  -6   7   3      756.61      876.94    240.77 o
  -5   7   3      280.01        0.00    158.69 o
  -4   7   3     3522.84     3151.01    286.46 o
  -3   7   3     1333.30      846.01    166.04 o
  -2   7   3     5633.66     5614.66    234.94 o
  -1   7   3     4151.42     4418.81    178.90 o
   0   7   3      208.70      372.23     92.92 o
   1   7   3    35619.42    37739.98    530.53 o
   2   7   3     2771.70     2972.91    133.79 o
   3   7   3      160.30      138.87     69.74 o
   4   7   3       33.14      173.10    122.03 o
   5   7   3      828.27      865.16    247.57 o
   6   7   3       92.85      148.88    211.37 o
   7   7   3      520.53        0.00    274.02 o
   8   7   3      542.22      454.88    314.81 o
  -8   8   3      417.72      280.90    221.72 o
  -7   8   3      901.86     1054.68    287.02 o
  -6   8   3     1228.71     1049.88    262.79 o
  -5   8   3     1104.03     1263.80    247.20 o
  -4   8   3     8634.31     8664.12    427.31 o
  -3   8   3       43.06        0.00    144.85 o
  -2   8   3     1124.36     1192.16    138.70 o
  -1   8   3      795.25      775.75     94.91 o
   0   8   3    12142.25    12033.57    567.30 o
   1   8   3      840.17      830.75     95.09 o
   2   8   3      280.38      369.22     74.50 o
   3   8   3      289.63      443.68     96.11 o
   4   8   3     3413.12     3440.47    243.86 o
   5   8   3      608.55      570.74    230.34 o
   6   8   3      501.35      245.92    230.02 o
   7   8   3       67.51      125.49    328.91 o
   8   8   3      137.02      308.65    308.59 o
  -8   9   3      324.75      322.72    224.30 o
  -7   9   3     1821.47     1550.96    359.56 o
  -6   9   3     8888.73     9001.52    525.35 o
  -5   9   3     9328.02     9299.86    482.63 o
  -4   9   3      378.44      267.66    193.71 o
  -3   9   3      998.10     1402.75    139.10 o
  -2   9   3    11870.81    11751.57    351.03 o
  -1   9   3    17366.18    16866.59    359.15 o
   0   9   3     2171.30     2061.83    141.34 o
   1   9   3     1669.73     1619.54    115.42 o
   2   9   3     1304.34     1588.89    113.28 o
   3   9   3     5166.11     5359.46    198.09 o
   4   9   3     1030.72     1468.79    189.41 o
   5   9   3     2533.14     2506.32    253.30 o
   6   9   3     1233.71     1115.52    294.61 o
   7   9   3       23.44       45.33    242.93 o
   8   9   3       27.79        0.00    300.51 o
  -8  10   3      842.58      713.13    244.79 o
  -7  10   3      437.37      664.74    312.30 o
  -6  10   3     3344.29     4133.78    392.54 o
  -5  10   3    11039.67    10013.34    511.26 o
  -4  10   3    15758.41    15683.56    596.06 o
  -3  10   3      310.36      228.63     99.06 o
  -2  10   3     7067.31     7170.72    256.91 o
  -1  10   3    18301.34    17768.79    584.21 o
   0  10   3    40965.33    40653.68    748.29 o
   1  10   3    28492.13    29590.73    470.47 o
   2  10   3     6317.60     6781.66    204.07 o
   3  10   3     2436.00     2605.72    143.36 o
   4  10   3    15652.70    15637.23    744.01 o
   5  10   3    17364.39    16731.69    541.18 o
   6  10   3     5976.42     5373.64    464.68 o
   7  10   3      790.90      690.32    360.66 o
   8  10   3      808.17      478.22    321.11 o
  -8  11   3      548.64      451.28    231.48 o
  -7  11   3      872.38      784.12    277.87 o
  -6  11   3     2284.84     2611.50    329.96 o
  -5  11   3     3662.65     3791.02    872.77 o
  -4  11   3     2717.38     2846.02    217.67 o
  -3  11   3     1919.94     2265.96    282.95 o
  -2  11   3      495.29      542.94     99.68 o
  -1  11   3      103.76       82.06     75.44 o
   0  11   3      334.86      370.13     83.95 o
   1  11   3      998.54     1326.24    118.23 o
   2  11   3     8667.03     8912.72    239.82 o
   3  11   3     2901.42     3000.57    157.16 o
   4  11   3     1563.63     1304.89    195.41 o
   5  11   3     1095.21      896.68    202.32 o
   6  11   3      883.86      512.10    341.98 o
   7  11   3      130.56      230.62    265.43 o
   8  11   3      192.82        0.00    260.83 o
  -8  12   3     2857.71     3627.98    418.71 o
  -7  12   3     1554.35     1447.71    326.73 o
  -6  12   3     7456.50     7316.89   1100.43 o
  -5  12   3    28081.00    27219.84    690.77 o
  -4  12   3    37367.29    36838.00    865.31 o
  -3  12   3    20205.69    19756.94    689.05 o
  -2  12   3    12364.68    11800.51    304.56 o
  -1  12   3    75096.27    74712.41    961.60 o
   0  12   3   128658.62   128226.05   1490.40 o
   1  12   3    40875.20    39171.91    653.03 o
   2  12   3     5155.03     5446.50    242.24 o
   3  12   3    14918.03    15278.02    336.59 o
   4  12   3    34157.06    33084.64    683.75 o
   5  12   3    15790.14    15175.45    520.04 o
   6  12   3     5412.36     5204.10    466.16 o
   7  12   3     1896.44     2203.92    514.67 o
  -8  13   3      235.68      519.24    245.00 o
  -7  13   3       35.29        0.00    214.96 o
  -6  13   3     2577.78     2625.05    408.91 o
  -5  13   3     3406.55     4139.20    382.38 o
  -4  13   3      127.45        0.00    116.09 o
  -3  13   3      272.27      279.99    252.82 o
  -2  13   3    16221.09    16451.17    377.64 o
  -1  13   3    11477.38    11407.69    283.17 o
   0  13   3       14.14      130.38     79.27 o
   1  13   3    16163.36    15680.53    388.11 o
   2  13   3     1433.56     1640.03    133.80 o
   3  13   3     6160.31     5990.57    271.83 o
   4  13   3      996.44     1046.20    169.54 o
   5  13   3     1437.18     1460.34    211.22 o
   6  13   3     1475.04     1704.41    316.61 o
   7  13   3      176.46        0.00    240.79 o
  -8  14   3     1600.07     1579.10    261.04 o
  -7  14   3     8379.01     9124.41    731.89 o
  -6  14   3    11628.99    11921.49   1443.51 o
  -5  14   3     7908.21     8549.52    515.63 o
  -4  14   3     7997.36     7843.65    346.15 o
  -3  14   3    17207.79    16529.18    814.97 o
  -2  14   3    33351.35    33274.92    597.14 o
  -1  14   3    31747.35    31295.15    577.75 o
   0  14   3     4931.76     4670.28    225.52 o
   1  14   3    12871.00    12558.06    295.42 o
   2  14   3    35156.25    34882.25    566.13 o
   3  14   3    26895.15    25943.07    478.50 o
   4  14   3     4168.46     4001.81    261.04 o
   5  14   3     7500.73     7617.93    344.95 o
   6  14   3     8916.72     9227.26    485.14 o
   7  14   3     6505.15     7591.80    601.53 o
  -8  15   3     1751.28     1732.33    276.54 o
  -7  15   3     1052.84     1166.92    215.63 o
  -6  15   3     2264.61     1718.88    323.16 o
  -5  15   3       35.08      269.44    203.05 o
  -4  15   3      341.81      388.78    150.97 o
  -3  15   3     2501.20     2044.57    208.35 o
  -2  15   3      858.20      957.60    130.17 o
  -1  15   3       89.30      237.48     94.95 o
   0  15   3       75.11       55.87     78.81 o
   1  15   3     1658.86     1751.61    136.72 o
   2  15   3      501.27      557.04    114.74 o
   3  15   3       42.51      205.68    102.69 o
   4  15   3       44.59      112.23    131.98 o
   5  15   3      506.17      617.82    171.69 o
   6  15   3        0.57        0.00    198.16 o
   7  15   3      525.21      232.38    324.76 o
  -8  16   3        4.46       61.13    257.05 o
  -7  16   3        6.06       96.98    173.51 o
  -6  16   3       81.31        0.00    259.29 o
  -5  16   3      274.47      243.03    349.43 o
  -4  16   3      794.19      721.09    172.74 o
  -3  16   3     1096.42     1248.62    185.52 o
  -2  16   3      639.72      644.86    120.81 o
  -1  16   3     3828.85     3868.41    188.82 o
   0  16   3    13675.53    14304.03    312.86 o
   1  16   3     3756.47     3713.63    195.35 o
   2  16   3      234.62      129.11     97.21 o
   3  16   3      282.76      443.77    120.72 o
   4  16   3     6239.20     7191.81    393.89 o
   5  16   3      645.68      611.70    211.14 o
   6  16   3      185.28       28.27    624.23 o
   7  16   3       55.40      119.47    269.63 o
  -7  17   3     3234.24     2881.08    347.25 o
  -6  17   3     1039.63     1242.04    301.60 o
  -5  17   3      557.21      421.06    213.69 o
  -4  17   3     3217.60     3017.33    504.78 o
  -3  17   3     5042.47     4982.91    424.75 o
  -2  17   3     2378.93     2624.45    276.06 o
  -1  17   3      551.95      499.71    115.09 o
   0  17   3      299.49       53.95    116.24 o
   1  17   3      565.28      184.50    115.77 o
   2  17   3       37.66        0.00    110.21 o
   3  17   3     2428.74     2149.28    203.82 o
   4  17   3     2043.49     1939.52    431.93 o
   5  17   3        3.58      245.08    184.45 o
   6  17   3       65.49        0.00    227.95 o
   7  17   3      771.99     1047.88    411.84 o
  -7  18   3     4123.64     4022.17    374.72 o
  -6  18   3     3978.92     4146.23    617.72 o
  -5  18   3      652.42      619.54    241.81 o
  -4  18   3      916.45      383.68    535.31 o
  -3  18   3     9747.33     9230.23    561.88 o
  -2  18   3    18683.13    18704.20    551.40 o
  -1  18   3     7138.42     6863.70    362.35 o
   0  18   3     1085.09     1153.92    166.04 o
   1  18   3     1646.71     1507.72    180.88 o
   2  18   3    15195.39    15428.86    649.47 o
   3  18   3    11897.67    11204.24    403.76 o
   4  18   3      276.91      391.79    192.46 o
   5  18   3      105.09      213.51    184.92 o
   6  18   3     4274.83     4968.29    526.49 o
   7  18   3     2589.87     2658.94   1025.07 o
  -7  19   3      521.62      559.40    235.56 o
  -6  19   3     3461.07     3591.10    341.59 o
  -5  19   3     3232.88     3498.40    398.04 o
  -4  19   3      304.99      154.48    203.28 o
  -3  19   3      507.20      447.74    167.95 o
  -2  19   3     5290.84     4768.70    309.73 o
  -1  19   3    14829.07    15107.15    366.74 o
   0  19   3      318.30      252.58    197.55 o
   1  19   3     9014.06     9096.56    344.22 o
   2  19   3     2359.63     2631.41    223.74 o
   3  19   3     1456.10     1438.48    194.21 o
   4  19   3      504.58      389.26    193.26 o
   5  19   3     2954.20     2881.19    321.85 o
   6  19   3     2553.84     2669.59    453.12 o
   7  19   3      208.11      590.27    317.73 o
  -7  20   3      986.43     1633.88    299.62 o
  -6  20   3     3988.67     4058.82    358.61 o
  -5  20   3    11287.30    10741.13    630.26 o
  -4  20   3    17953.37    17951.09    768.97 o
  -3  20   3    15561.38    14417.48    513.03 o
  -2  20   3    10287.52    11383.97    496.91 o
  -1  20   3    26646.71    26546.89    692.01 o
   0  20   3    49953.49    47424.39   1040.68 o
   1  20   3    36135.00    34797.22    714.05 o
   2  20   3    11444.71    11573.21    397.19 o
   3  20   3    10871.74    11849.22    485.82 o
   4  20   3    17548.89    16745.01    608.78 o
   5  20   3    11896.19    12931.20    554.44 o
   6  20   3     3609.67     3160.21    442.55 o
   7  20   3      962.28      782.92    342.20 o
  -7  21   3      364.81      580.60    236.40 o
  -6  21   3      171.14        0.00    174.74 o
  -5  21   3       29.87       50.88    175.60 o
  -4  21   3      215.65      254.55    298.01 o
  -3  21   3       93.15      188.63    168.80 o
  -2  21   3       29.16        0.00    161.37 o
  -1  21   3       11.95        0.00    137.63 o
   0  21   3        2.39       27.92    141.78 o
   1  21   3       66.65      499.18    192.21 o
   2  21   3        8.31       81.47    134.04 o
   3  21   3      239.95      397.31    160.93 o
   4  21   3       44.52       20.47    186.10 o
   5  21   3        4.71        0.00    181.94 o
   6  21   3      516.71      371.54    325.73 o
  -7  22   3     1588.98     1236.75    289.64 o
  -6  22   3     3570.44     3689.08    359.63 o
  -5  22   3    10529.04    11024.41    494.56 o
  -4  22   3     6888.05     6852.17    524.51 o
  -3  22   3     6075.35     6377.30    493.46 o
  -2  22   3     5186.95     5366.01    466.14 o
  -1  22   3    13533.25    14264.58    466.55 o
   0  22   3    19153.85    18762.34    827.36 o
   1  22   3    18591.97    18467.36    620.88 o
   2  22   3     8901.43     9212.17    576.26 o
   3  22   3     8115.53     8726.28    383.84 o
   4  22   3    11669.80    12077.37    543.26 o
   5  22   3     9613.96    10956.73    546.61 o
   6  22   3     3351.54     3130.34   1102.51 o
  -6  23   3      264.79      341.57    260.52 o
  -5  23   3     1141.18     1140.95    331.23 o
  -4  23   3       11.70        0.00    285.79 o
  -3  23   3       12.18       70.37    210.43 o
  -2  23   3      155.17      192.68    181.68 o
  -1  23   3     1467.95     1411.79    212.48 o
   0  23   3     3055.68     2886.08    308.15 o
   1  23   3      226.51      513.99    191.98 o
   2  23   3      642.45      519.53    209.18 o
   3  23   3      128.81      475.06    273.35 o
   4  23   3      724.21      674.98    235.18 o
   5  23   3       26.29      216.88    214.82 o
   6  23   3       98.59        0.00    270.25 o
  -6  24   3     1377.14     1434.10    365.34 o
  -5  24   3       17.80        0.00    286.65 o
  -4  24   3       26.55      124.23    225.01 o
  -3  24   3     2230.44     1970.74    360.49 o
  -2  24   3     5139.00     6101.61    390.73 o
  -1  24   3     2319.70     3005.01    277.06 o
   0  24   3     1093.08     1111.35    247.36 o
   1  24   3     3724.30     4143.06    462.21 o
   2  24   3     2516.35     2705.12    308.53 o
   3  24   3     1122.21     1473.95    395.35 o
   4  24   3      141.33      222.17    327.44 o
   5  24   3       35.36        0.00    210.82 o
   6  24   3      995.80      847.44    343.29 o
  -6  25   3       82.82        0.00    511.25 o
  -5  25   3      288.25      363.23    268.07 o
  -4  25   3     7445.10     7687.38    730.97 o
  -3  25   3     5129.97     4530.63    969.14 o
  -2  25   3      807.17      753.43    226.14 o
  -1  25   3      272.23      461.89    192.84 o
   0  25   3      565.26      477.04    392.42 o
   1  25   3     2952.18     3107.23    420.38 o
   2  25   3      820.04      586.56    215.11 o
   3  25   3     1590.28     1686.13    355.48 o
   4  25   3      979.17      928.50    418.55 o
   5  25   3        0.23      212.25    291.41 o
   6  25   3       83.44        0.00    486.83 o
  -6  26   3      616.53      525.99    328.74 o
  -5  26   3       84.04      255.73    450.55 o
  -4  26   3      168.33      353.99    255.83 o
  -3  26   3     6745.26     6685.28   1017.50 o
  -2  26   3     2436.24     1990.82    286.72 o
  -1  26   3     1686.83     1973.39    270.56 o
   0  26   3       84.30        0.00    160.72 o
   1  26   3     2099.04     2160.50    379.29 o
   2  26   3     3291.13     3254.86    657.61 o
   3  26   3     3713.81     3860.21    781.54 o
   4  26   3      681.72      441.90    284.49 o
   5  26   3      211.43       28.44    312.30 o
  -6  27   3      723.80     1221.05    799.86 o
  -5  27   3      374.61      743.38    322.78 o
  -4  27   3     2310.73     1951.82    389.30 o
  -3  27   3      904.15      513.45    274.96 o
  -2  27   3       73.74      104.21    310.22 o
  -1  27   3      155.45      148.01    199.74 o
   0  27   3       21.92        0.00    207.64 o
   1  27   3      116.04       34.90    175.41 o
   2  27   3      177.44      572.37    224.09 o
   3  27   3      829.90      997.52    317.38 o
   4  27   3      393.23      248.12    313.89 o
   5  27   3      233.93      293.58    499.53 o
  -5  28   3     1588.61     1736.27    409.37 o
  -4  28   3     6156.25     5867.36    568.30 o
  -3  28   3     7999.59     9447.59    666.41 o
  -2  28   3    16675.96    16558.98    836.38 o
  -1  28   3     5574.43     6278.93    447.27 o
   0  28   3     7123.15     7089.00    457.11 o
   1  28   3     6938.29     7411.78    486.69 o
   2  28   3    13091.68    13739.92    607.09 o
   3  28   3     9817.85     9952.99   1663.84 o
   4  28   3     3336.02     5106.10    566.39 o
   5  28   3     1688.45     1673.82    718.64 o
  -5  29   3      330.78      475.09    341.89 o
  -4  29   3      725.99      828.30    413.79 o
  -3  29   3     2790.01     2397.94    408.72 o
  -2  29   3      706.27      637.17    273.98 o
  -1  29   3      131.28      189.62    200.41 o
   0  29   3       63.34        0.00    176.70 o
   1  29   3     1218.21     1493.64    277.18 o
   2  29   3      221.96      404.31    233.64 o
   3  29   3      384.83      494.38    305.05 o
   4  29   3      104.73      266.53    320.00 o
   5  29   3      220.66        0.00    407.32 o
  -5  30   3     5280.25     5369.55    627.55 o
  -4  30   3     6953.60     6759.88   1375.97 o
  -3  30   3     6262.48     6558.48    613.46 o
  -2  30   3     5052.10     4962.02    536.56 o
  -1  30   3     6049.93     5563.20    679.79 o
   0  30   3     9068.74     9452.58    533.20 o
   1  30   3     9318.86     9015.71    529.78 o
   2  30   3     2525.71     3144.64    377.56 o
   3  30   3     4888.53     5019.27    569.38 o
   4  30   3     6070.23     6752.12    645.31 o
  -4  31   3       25.80       85.79    263.28 o
  -3  31   3      333.70      400.52    303.77 o
  -2  31   3       11.30        0.00    230.84 o
  -1  31   3      395.75        0.00    290.68 o
   0  31   3       10.60       43.23    209.09 o
   1  31   3        4.31        0.00    199.79 o
   2  31   3       68.71       45.56    311.45 o
   3  31   3      386.52      688.56    332.18 o
   4  31   3      414.50      678.20    374.02 o
  -4  32   3      262.55        0.00    422.34 o
  -3  32   3     1643.30     1604.79    395.24 o
  -2  32   3     3509.02     3549.12    495.95 o
  -1  32   3     2806.27     2697.37    424.86 o
   0  32   3      328.91      422.58    245.40 o
   1  32   3     1213.24     1120.65    280.23 o
   2  32   3     2780.18     2676.41    368.46 o
   3  32   3     1973.46     1203.68    417.14 o
   4  32   3      514.24      422.02    354.30 o
  -4  33   3      732.36      854.73    367.44 o
  -3  33   3      161.90      272.83    297.80 o
  -2  33   3       64.80      269.40    284.99 o
  -1  33   3      580.98      427.75    251.22 o
   0  33   3       78.28      250.31    228.16 o
   1  33   3       95.21      210.51    234.29 o
   2  33   3       24.95      353.46    250.65 o
   3  33   3      215.81        0.00    289.98 o
  -3  34   3      100.34        0.00    284.52 o
  -2  34   3       16.37        0.00    414.40 o
  -1  34   3     1229.21     1041.12    628.73 o
   0  34   3     3614.42     3518.28    406.57 o
   1  34   3      745.39      599.02    271.23 o
   2  34   3      182.57      455.31    299.74 o
   3  34   3       12.87       19.80    341.60 o
  -3  35   3     1815.57     1252.00    399.79 o
  -2  35   3      521.79      105.54    274.84 o
  -1  35   3      275.28      182.65    242.27 o
   0  35   3      124.41        0.00    236.74 o
   1  35   3     1606.96     1135.53    314.05 o
   2  35   3      394.65      403.18    357.37 o
  -2  36   3     5789.17     6345.04    740.01 o
  -1  36   3     1903.38     1951.84    426.03 o
   0  36   3     1687.76     1626.18    678.48 o
   1  36   3     2816.79     2900.01    405.27 o
  -1  37   3        2.70        0.00    273.97 o
   0  37   3        2.90      104.54    256.20 o
  -8   0   4     3519.51     4460.10    724.50 o
  -7   0   4     2913.45     4056.81    626.79 o
  -6   0   4    38365.11    41171.00   1680.81 o
  -5   0   4    39866.93    41573.06   1586.04 o
  -4   0   4    12666.79    13188.31    756.99 o
  -3   0   4     1066.68     1087.24    260.39 o
  -2   0   4    13094.71    12393.62    432.97 o
  -1   0   4    25874.17    26066.64    659.55 o
   0   0   4    31387.58    31178.12    903.60 o
   1   0   4      695.13     1002.97    108.86 o
   2   0   4      425.63      501.48    235.96 o
   3   0   4     6425.84     6028.06    539.10 o
   4   0   4    22562.79    20706.90   1041.56 o
   5   0   4     4494.15     4871.94    622.89 o
   6   0   4      718.53      741.84    391.56 o
   7   0   4     1112.54      578.92    471.44 o
   8   0   4     2240.05     1839.83    656.84 o
  -8   1   4      877.95     1049.93    333.19 o
  -7   1   4        4.09        0.00    184.53 o
  -6   1   4     3658.30     4257.50    740.01 o
  -5   1   4      583.82      650.79    268.57 o
  -4   1   4    17881.91    17776.41    620.73 o
  -3   1   4    11299.71    11435.20    442.97 o
  -2   1   4       36.20      139.69     79.50 o
  -1   1   4      241.91      291.46     81.99 o
   0   1   4     7553.74     7089.17    188.46 o
   1   1   4    11137.45    11013.05    272.87 o
   2   1   4       76.66       96.89     65.98 o
   3   1   4     2228.18     2444.19    210.27 o
   4   1   4     1240.39      987.20    236.57 o
   5   1   4     5301.45     5950.83    467.30 o
   6   1   4      880.04      890.94    280.59 o
   7   1   4       36.31        0.00    257.62 o
   8   1   4      225.44       82.15    334.18 o
  -8   2   4     2088.90     2039.02    390.65 o
  -7   2   4     4210.46     4204.01    439.20 o
  -6   2   4     1089.71     1552.78    494.16 o
  -5   2   4     5231.71     5952.33    411.59 o
  -4   2   4    14150.12    13366.64    531.55 o
  -3   2   4    22968.23    22191.22    651.45 o
  -2   2   4     7077.26     6875.13    229.30 o
  -1   2   4    14801.96    15158.74    295.18 o
   0   2   4    20662.88    21417.59    561.61 o
   1   2   4    28843.06    30155.70    475.29 o
   2   2   4    13018.33    13214.76    330.82 o
   3   2   4      872.75      942.21    125.52 o
   4   2   4      526.88      507.12    297.52 o
   5   2   4      225.58        0.00    191.27 o
   6   2   4     2159.03     2730.05    399.58 o
   7   2   4      509.54       29.11    269.63 o
   8   2   4      185.84      379.97    353.78 o
  -8   3   4      886.32      943.99    333.93 o
  -7   3   4     1181.68      866.12    289.94 o
  -6   3   4     4853.88     5200.81    573.91 o
  -5   3   4     2516.78     2570.32    445.79 o
  -4   3   4     7766.03     7174.49    423.81 o
  -3   3   4    26287.40    25997.30    588.62 o
  -2   3   4    16472.37    16709.41    370.27 o
  -1   3   4    23316.20    22961.94    386.50 o
   0   3   4    19455.65    19865.23    336.17 o
   1   3   4    25660.79    25872.48    426.56 o
   2   3   4    20742.55    19851.51    444.70 o
   3   3   4    15262.02    15474.38    405.21 o
   4   3   4    16627.62    16092.48   1226.35 o
   5   3   4     8338.87     8348.29    562.18 o
   6   3   4     5779.32     5717.32    981.47 o
   7   3   4     2780.08     2596.09    648.66 o
   8   3   4     2103.17     1949.06   1076.86 o
  -8   4   4      240.22      282.68    710.33 o
  -7   4   4      110.18       33.91    217.22 o
  -6   4   4        7.27        0.00    185.57 o
  -5   4   4     2398.24     2428.73    295.79 o
  -4   4   4     1295.05     1436.21    252.94 o
  -3   4   4     3316.61     2951.53    256.43 o
  -2   4   4     2798.14     3266.09    212.35 o
  -1   4   4     4160.88     4573.30    169.11 o
   0   4   4      237.84      196.18     69.67 o
   1   4   4     4948.67     4978.06    147.52 o
   2   4   4     6159.26     6130.66    241.14 o
   3   4   4      891.31      859.97    157.66 o
   4   4   4     4820.19     4417.35    372.75 o
   5   4   4      570.50      404.74    224.43 o
   6   4   4     1988.05     2180.79    370.71 o
   7   4   4       14.61      144.73    272.98 o
   8   4   4      410.84      307.97    340.28 o
  -8   5   4       26.89       78.17    342.83 o
  -7   5   4     1918.98     2712.12    927.73 o
  -6   5   4     7563.66     7263.06    494.79 o
  -5   5   4      781.63      646.90    207.43 o
  -4   5   4      399.20      192.04    118.83 o
  -3   5   4    17018.69    16532.45    558.42 o
  -2   5   4    41227.49    39636.55    654.51 o
  -1   5   4    30558.31    30695.89    482.44 o
   0   5   4     2853.81     2957.27    135.89 o
   1   5   4    16680.80    16914.71    302.01 o
   2   5   4    65818.11    64570.07   1086.14 o
   3   5   4    49822.23    46682.77   1011.84 o
   4   5   4     8776.31     7911.09    473.50 o
   5   5   4     3901.37     4084.32    400.34 o
   6   5   4     7320.06     7111.09    811.95 o
   7   5   4    11069.03    10739.31    711.36 o
   8   5   4     3720.80     2969.23    510.71 o
  -8   6   4     2354.08     1238.97    537.51 o
  -7   6   4     4118.48     3856.21    427.75 o
  -6   6   4     1284.25     1536.45    296.88 o
  -5   6   4      189.03      326.96    188.19 o
  -4   6   4     5223.61     5625.85    565.12 o
  -3   6   4    24883.82    22657.58    678.78 o
  -2   6   4    12042.90    12269.14    317.66 o
  -1   6   4      486.79      294.28    117.60 o
   0   6   4     2800.71     3097.90    190.93 o
   1   6   4    21556.68    21632.99    364.13 o
   2   6   4     8993.95     9006.25    311.24 o
   3   6   4     5154.14     4682.91    250.93 o
   4   6   4      247.89      345.88    196.14 o
   5   6   4      214.47      320.33    212.63 o
   6   6   4     1699.10     1371.95    646.82 o
   7   6   4      440.13      409.89    337.82 o
   8   6   4        1.34        0.00    338.86 o
  -8   7   4     1150.09      823.10    635.71 o
  -7   7   4       60.76        0.00    207.72 o
  -6   7   4      255.00      438.15    313.27 o
  -5   7   4     3180.04     3274.27    472.17 o
  -4   7   4    14410.40    14437.21    641.45 o
  -3   7   4     2169.19     2242.16    236.87 o
  -2   7   4     1014.44     1074.48    123.22 o
  -1   7   4     1585.00     1826.79    127.63 o
   0   7   4    15358.21    15584.25    310.94 o
   1   7   4     3252.54     3178.50    140.17 o
   2   7   4    18646.81    18811.62    384.97 o
   3   7   4     2035.39     1783.91    181.88 o
   4   7   4     2748.16     2925.52    241.87 o
   5   7   4     2868.94     2581.46    415.13 o
   6   7   4     2827.93     3014.14    445.42 o
   7   7   4     1010.73      653.08    306.12 o
   8   7   4     1257.99      793.81    468.63 o
  -8   8   4     5142.30     4561.96    511.23 o
  -7   8   4     8956.88     9650.35    968.04 o
  -6   8   4    13682.97    13495.56    631.96 o
  -5   8   4    12263.64    11949.78    556.63 o
  -4   8   4    18944.06    18553.36    851.28 o
  -3   8   4    20302.44    19808.84    456.59 o
  -2   8   4    14795.62    15042.58    421.25 o
  -1   8   4    15585.60    15441.06    325.16 o
   0   8   4    13810.67    14462.31    302.66 o
   1   8   4    10724.91    10875.31    302.06 o
   2   8   4     7672.35     8006.38    210.05 o
   3   8   4    12176.80    12309.78    400.53 o
   4   8   4     7801.50     7939.85    546.88 o
   5   8   4     3724.13     3330.33    374.35 o
   6   8   4     1621.22     1423.27    328.60 o
   7   8   4     1265.15     1081.57    340.00 o
  -8   9   4      272.22      136.10    286.71 o
  -7   9   4      503.22      545.57    274.19 o
  -6   9   4     3830.25     4049.92    398.90 o
  -5   9   4     1304.80     1666.03    274.79 o
  -4   9   4      242.29      139.31    167.41 o
  -3   9   4      762.49      620.36    109.16 o
  -2   9   4    10628.28    10746.49    535.87 o
  -1   9   4     3732.38     3507.69    184.67 o
   0   9   4      190.22      231.56     83.14 o
   1   9   4     2479.05     2835.57    147.66 o
   2   9   4     2132.58     2325.61    143.06 o
   3   9   4      653.07      685.34    157.19 o
   4   9   4      137.40        0.00    135.54 o
   5   9   4      522.95     1126.27    277.73 o
   6   9   4     1397.33      897.42    298.98 o
   7   9   4      720.75      187.82    283.29 o
  -8  10   4     1072.44      912.96    378.37 o
  -7  10   4      441.87      274.39    253.00 o
  -6  10   4     7381.80     7238.94    502.05 o
  -5  10   4    19361.03    19794.23    743.47 o
  -4  10   4    12177.17    12964.91    552.57 o
  -3  10   4     4894.70     4738.99    227.90 o
  -2  10   4    24860.96    24873.29    517.42 o
  -1  10   4    52809.90    52292.50    738.79 o
   0  10   4    39056.90    38785.30    586.02 o
   1  10   4      179.84      279.12     90.49 o
   2  10   4    21114.89    21005.68    497.42 o
   3  10   4     5607.95     5324.09    255.48 o
   4  10   4     4918.44     5092.68    312.49 o
   5  10   4       38.59        0.00    228.51 o
   6  10   4      304.64      375.08    267.16 o
   7  10   4       53.81        0.00    232.46 o
  -8  11   4     1936.58     2193.82    431.72 o
  -7  11   4      425.50      431.79    266.24 o
  -6  11   4       92.83      123.01    159.45 o
  -5  11   4     1665.21     1714.54    308.14 o
  -4  11   4    12523.60    11498.02    525.63 o
  -3  11   4     9790.08    10215.17    335.40 o
  -2  11   4      332.62      375.92    118.69 o
  -1  11   4    13133.45    12697.67    374.97 o
   0  11   4    45457.43    44617.04    809.59 o
   1  11   4    35223.17    34746.69    555.18 o
   2  11   4    15780.89    16044.33    341.75 o
   3  11   4     3505.89     3741.20    228.08 o
   4  11   4    18551.85    18532.22    489.26 o
   5  11   4    17168.53    17070.56   1153.68 o
   6  11   4     6282.14     5908.22    512.44 o
   7  11   4      483.13       25.62    264.98 o
  -8  12   4      706.05      159.82    394.13 o
  -7  12   4     1153.41      697.40    286.88 o
  -6  12   4      719.71      472.64    244.92 o
  -5  12   4      128.57      136.64    197.39 o
  -4  12   4      435.55      417.67    193.22 o
  -3  12   4     6412.86     6248.02    307.25 o
  -2  12   4       95.25      183.82     90.40 o
  -1  12   4     2009.49     2281.93    166.48 o
   0  12   4     2075.33     2449.94    174.07 o
   1  12   4     9324.58     9422.61    265.49 o
   2  12   4     1093.59     1072.50    123.19 o
   3  12   4      698.77      630.28    148.11 o
   4  12   4     2058.99     1796.97    200.50 o
   5  12   4     1662.99     1616.67    294.40 o
   6  12   4      604.42      417.47    239.82 o
   7  12   4        4.00      460.46    296.82 o
  -8  13   4      268.69      479.88    326.63 o
  -7  13   4     1944.09     2286.01   1162.96 o
  -6  13   4     4418.27     5202.45    463.84 o
  -5  13   4     6742.92     7182.71    489.84 o
  -4  13   4     6441.14     6232.46    424.99 o
  -3  13   4     6942.12     6545.09    458.86 o
  -2  13   4     5129.00     5070.08    488.70 o
  -1  13   4    36263.48    35176.69    819.97 o
   1  13   4     8974.61     8832.52    262.09 o
   2  13   4     8749.49     8583.98    265.06 o
   3  13   4    12929.25    12918.90    390.99 o
   4  13   4    11288.41    12001.31    400.93 o
   5  13   4     7367.99     7808.75    425.45 o
   6  13   4     3476.65     2825.71    405.73 o
   7  13   4     3418.32     4148.04    662.46 o
  -8  14   4      706.35      898.81    277.50 o
  -7  14   4      375.81      470.88    269.34 o
  -6  14   4     1665.03     1284.19    310.39 o
  -5  14   4     3013.59     2949.91    364.21 o
  -4  14   4     1181.12     1402.34    266.86 o
  -3  14   4     4063.22     3912.63    340.42 o
  -2  14   4     5884.53     5652.20    220.50 o
  -1  14   4    15295.57    15551.93    352.64 o
   0  14   4     7346.96     7072.13    425.80 o
   1  14   4     2932.92     3124.67    197.59 o
   2  14   4      772.51      672.23    190.16 o
   3  14   4     5984.93     6250.80    290.07 o
   4  14   4     1123.83     1180.49    194.55 o
   5  14   4     2305.80     2994.70    308.26 o
   6  14   4      189.65      245.95    286.08 o
   7  14   4      160.07       55.86    257.66 o
  -7  15   4      743.23      629.90    299.52 o
  -6  15   4     3532.48     3780.54    433.52 o
  -5  15   4     3202.65     2914.07    396.69 o
  -4  15   4      390.53      380.64    203.39 o
  -3  15   4      892.16      481.43    197.29 o
  -2  15   4    16429.14    16049.20    366.94 o
  -1  15   4    12140.94    11745.57    365.07 o
   0  15   4     6289.16     6637.70    234.15 o
   1  15   4      747.51      677.80    166.95 o
   2  15   4     4882.63     5337.98    231.61 o
   3  15   4     9521.01     9400.40    348.52 o
   4  15   4     1808.73     1763.45    213.60 o
   5  15   4     2673.78     2630.13    302.89 o
   6  15   4     1283.17     1336.96    520.66 o
   7  15   4     1856.31     1974.63    415.53 o
  -7  16   4    10295.60    10404.77    668.43 o
  -6  16   4     6935.35     6111.61    560.60 o
  -5  16   4     2822.97     3085.97    370.57 o
  -4  16   4     6189.44     5893.93    438.22 o
  -3  16   4    26718.83    27569.74    946.17 o
  -2  16   4    12837.33    12348.79    332.74 o
  -1  16   4     2145.99     2355.65    310.33 o
   0  16   4     1911.83     2323.87    158.24 o
   1  16   4     8738.98     9139.44    305.17 o
   2  16   4    14054.28    13907.74    357.81 o
   3  16   4     1496.77     1637.85    199.09 o
   4  16   4     1280.74     1073.63    226.77 o
   5  16   4     3658.70     3236.92    410.09 o
   6  16   4     4839.73     5186.97    537.31 o
   7  16   4      760.03      424.07    322.56 o
  -7  17   4     1702.67     1872.79    388.42 o
  -6  17   4     1827.56     1245.37    360.91 o
  -5  17   4     1281.53     1113.75    284.32 o
  -4  17   4      138.14      355.99    255.87 o
  -3  17   4      422.30      310.21    240.73 o
  -2  17   4     8563.08     8786.05    288.91 o
  -1  17   4      850.58      804.08    159.40 o
   0  17   4     4767.55     4865.06    299.20 o
   1  17   4     1270.68     1264.73    180.23 o
   2  17   4     1265.14     1053.24    176.39 o
   3  17   4      944.82      903.72    274.59 o
   4  17   4     1217.19     1172.41    241.81 o
   5  17   4     1474.31     2411.75    399.26 o
   6  17   4        2.70        0.00    240.48 o
   7  17   4      919.13     1711.11    419.35 o
  -7  18   4     1616.02     1336.77    361.34 o
  -6  18   4     4995.88     5726.81    511.46 o
  -5  18   4     8010.62     7693.13    539.55 o
  -4  18   4     6041.88     6148.40    476.19 o
  -3  18   4     9227.27     9330.60    538.39 o
  -2  18   4    12610.82    12095.51    392.57 o
  -1  18   4    28806.18    29520.10    631.28 o
   0  18   4    15326.80    15600.70    445.61 o
   1  18   4     2772.21     2742.36    247.40 o
   2  18   4     3244.66     2604.54    252.34 o
   3  18   4     5869.61     6482.21    400.21 o
   4  18   4     3177.45     3400.79    322.59 o
   5  18   4      516.42      665.57    286.74 o
   6  18   4       48.41      197.67    314.98 o
   7  18   4       30.27        0.00    292.46 o
  -7  19   4     1412.37     1491.67    286.48 o
  -6  19   4      822.44     1211.68    307.46 o
  -5  19   4     1164.44     1153.25    298.26 o
  -4  19   4     3864.83     4565.56    432.81 o
  -3  19   4     3949.83     3922.83    403.08 o
  -2  19   4     5412.90     5496.18    287.34 o
  -1  19   4    13578.24    13463.56    413.04 o
   0  19   4    10524.80    10962.97    405.07 o
   1  19   4     7653.97     7931.02    335.20 o
   2  19   4     6726.75     6681.42    531.54 o
   3  19   4    11654.51    11601.91    500.70 o
   4  19   4     8743.21     8579.92    459.02 o
   5  19   4     2982.76     2570.80    407.94 o
   6  19   4     2117.78     2398.56    428.48 o
  -7  20   4      636.84      411.96    211.56 o
  -6  20   4     1021.35      830.84    293.57 o
  -5  20   4     1636.33     2147.50    355.49 o
  -4  20   4      930.61     1017.92    281.69 o
  -3  20   4      210.71      200.10    208.75 o
  -2  20   4      377.24      672.07    217.57 o
  -1  20   4     5207.42     5886.48    376.22 o
   0  20   4     2190.28     2168.49    219.05 o
   1  20   4       52.97      201.74    123.49 o
   2  20   4      309.84      454.64    166.49 o
   3  20   4     1023.59      547.20    313.10 o
   4  20   4     3418.21     3559.76    338.68 o
   5  20   4       24.01      120.08    251.00 o
   6  20   4      757.07      896.66    594.06 o
  -7  21   4       36.17       14.40    228.28 o
  -6  21   4      145.93        0.00    262.71 o
  -5  21   4     3717.09     4541.56   1336.88 o
  -4  21   4    11664.96    10582.66    626.36 o
  -3  21   4     5114.46     4878.82    440.78 o
  -2  21   4     1708.83     2234.29    302.58 o
  -1  21   4     7207.46     7627.50    425.37 o
   0  21   4    19325.40    18349.36    759.26 o
   1  21   4    16493.36    15820.94    565.47 o
   2  21   4     4324.24     4352.38    292.21 o
   3  21   4     3993.52     3333.08    321.40 o
   4  21   4     5571.19     5868.78    413.66 o
   5  21   4    13366.89    12151.10    709.67 o
   6  21   4     3970.41     4484.19    543.86 o
  -7  22   4       45.83       13.18    214.25 o
  -6  22   4     1126.92      639.22    292.49 o
  -5  22   4     4106.03     3914.10    462.77 o
  -4  22   4      601.92      347.51    491.47 o
  -3  22   4      211.93      521.89    244.37 o
  -2  22   4       46.94       60.16    241.39 o
  -1  22   4     7828.27     7019.14    600.94 o
   0  22   4     5304.65     5298.19    369.92 o
   1  22   4       75.13      191.62    183.91 o
   2  22   4      352.71      267.25    170.08 o
   3  22   4     1952.37     1051.71    568.46 o
   4  22   4     2344.77     3140.91    338.32 o
   5  22   4      640.93      982.11    267.59 o
   6  22   4      191.58        0.00    293.31 o
  -6  23   4     1841.39     2129.00    425.27 o
  -5  23   4      298.11      248.15    236.06 o
  -4  23   4       53.81       37.00    209.35 o
  -3  23   4     5177.59     5847.59    570.49 o
  -2  23   4     3838.22     4425.67    682.49 o
  -1  23   4     5997.80     6075.31    411.41 o
   0  23   4      946.78      818.53    399.92 o
   1  23   4     2607.78     2124.98    275.80 o
   2  23   4     5437.64     4873.96    371.48 o
   3  23   4     4687.77     4935.03    384.32 o
   4  23   4     2775.50     3073.69    350.95 o
   5  23   4     1261.85      708.98    264.16 o
   6  23   4     1455.13     1124.10    452.75 o
  -6  24   4     2658.35     3473.81    488.48 o
  -5  24   4     6641.86     7119.09   1482.34 o
  -4  24   4     4832.99     5130.04    599.56 o
  -3  24   4    15492.25    16287.23    762.48 o
  -2  24   4     2458.17     2272.09    322.86 o
  -1  24   4     2616.76     3101.69    480.12 o
   0  24   4     5500.96     4682.94    366.97 o
   1  24   4     7860.50     7667.64   1030.42 o
   2  24   4     5067.48     4729.04    370.43 o
   3  24   4     1686.22     1672.29    359.16 o
   4  24   4     1179.32     1045.53    605.91 o
   5  24   4     2981.52     2638.92    362.22 o
   6  24   4      759.96      727.49    330.02 o
  -6  25   4       29.51        0.00    581.48 o
  -5  25   4      562.48       71.69    259.04 o
  -4  25   4     1237.46     1187.08    702.15 o
  -3  25   4       77.28       26.96    219.22 o
  -2  25   4      634.72      182.67    223.49 o
  -1  25   4       34.74       76.17    191.97 o
   0  25   4        3.03        3.86    183.36 o
   1  25   4        2.66        0.00    173.03 o
   2  25   4      532.52      669.46    308.87 o
   3  25   4      368.39        0.00    272.36 o
   4  25   4       65.05      166.78    598.70 o
   5  25   4       18.17        0.00    373.85 o
  -6  26   4     1774.76     1473.56    426.36 o
  -5  26   4     1116.85      804.63    382.65 o
  -4  26   4     9221.57     9198.23   1145.38 o
  -3  26   4    14394.85    14969.03    776.44 o
  -2  26   4     9805.23     9706.15    630.07 o
  -1  26   4     1679.17     1904.41    431.56 o
   0  26   4     5551.68     5204.99    395.96 o
   1  26   4    12285.47    11928.13    543.14 o
   2  26   4     6317.38     5778.88    534.54 o
   3  26   4      775.28      920.42    320.43 o
   4  26   4       22.38       55.82    273.94 o
   5  26   4      268.39      309.20    310.67 o
  -5  27   4      219.01      256.35    284.65 o
  -4  27   4      209.90      265.06    256.19 o
  -3  27   4     1721.71     2145.22    385.81 o
  -2  27   4     6858.68     6923.07   1207.79 o
  -1  27   4     3056.84     3720.88    372.63 o
   0  27   4      523.51      528.45    230.16 o
   1  27   4     2066.95     2162.34    305.31 o
   2  27   4     6540.07     7335.94    600.82 o
   3  27   4     7517.87     7135.04    603.19 o
   4  27   4     1444.62     1359.15    391.95 o
   5  27   4       83.54      524.25    336.77 o
  -5  28   4     2112.02     1887.03    429.56 o
  -4  28   4      355.84      291.04    292.14 o
  -3  28   4       99.87        0.00    249.17 o
  -2  28   4      142.90        0.00    241.52 o
  -1  28   4     1326.51      861.09    477.65 o
   0  28   4      558.98      575.31    236.11 o
   1  28   4       10.09      393.55    223.26 o
   2  28   4      452.84        0.00    274.93 o
   3  28   4      384.36      426.42    590.64 o
   4  28   4      831.60      614.31    348.38 o
   5  28   4      110.87      437.80    452.39 o
  -5  29   4     1667.80     1513.96    390.92 o
  -4  29   4     3706.11     3948.49    522.43 o
  -3  29   4     4268.05     4314.33    518.58 o
  -2  29   4     3880.12     3693.72    476.56 o
  -1  29   4     1346.05     1069.41    274.21 o
   0  29   4     6080.89     5807.40    727.77 o
   1  29   4     6070.56     6479.73    456.46 o
   2  29   4     5514.83     6293.43    596.26 o
   3  29   4     1834.22     1756.71    426.15 o
   4  29   4     2257.25     2430.43    969.62 o
  -5  30   4       28.94      329.12    298.91 o
  -4  30   4       48.07        0.00    252.91 o
  -3  30   4      897.38      666.30    316.02 o
  -2  30   4      505.07        0.00    237.78 o
  -1  30   4       30.78        0.00    213.70 o
   0  30   4      721.25      878.35    267.54 o
   1  30   4     1214.46     1431.46    279.78 o
   2  30   4      772.33      402.08    647.80 o
   3  30   4      169.89      232.30    294.35 o
   4  30   4      375.07      494.54    371.01 o
  -4  31   4     1520.34     1045.70    565.48 o
  -3  31   4     2012.57     2242.60    434.31 o
  -2  31   4       75.39        0.00    480.23 o
  -1  31   4     2641.00     2505.43    372.21 o
   0  31   4     2791.16     2966.65    372.11 o
   1  31   4     4288.73     5052.65    486.03 o
   2  31   4     1738.86     1845.22    416.11 o
   3  31   4     1365.55     1544.35    408.95 o
   4  31   4     2367.63     2225.60    477.72 o
  -4  32   4     1727.25     1301.59    395.54 o
  -3  32   4      212.03        0.00    264.20 o
  -2  32   4     1244.63     1412.68    379.20 o
  -1  32   4     2420.73     2607.22    467.08 o
   0  32   4     3925.98     4986.06    453.35 o
   1  32   4      321.97      338.40    247.91 o
   2  32   4      187.49      148.43    289.73 o
   3  32   4     1650.35     2193.11    482.87 o
  -3  33   4       61.03        0.00    266.35 o
  -2  33   4      664.66      474.22    304.28 o
  -1  33   4      216.83       27.04    237.01 o
   0  33   4      152.81       29.72    224.49 o
   1  33   4       39.74        0.00    227.61 o
   2  33   4     1632.72     1117.30    392.92 o
   3  33   4     1268.95     1281.56   1059.15 o
  -3  34   4     3860.85     4028.65    575.90 o
  -2  34   4     2930.33     2759.35    476.51 o
  -1  34   4     3100.04     2845.23    408.07 o
   0  34   4     2468.17     2582.83    380.17 o
   1  34   4     3283.95     3306.97    418.12 o
   2  34   4     2274.82     2032.05    673.57 o
  -2  35   4      685.68      808.02    473.88 o
  -1  35   4     1081.37     1114.60    369.80 o
   0  35   4     1563.88     1180.78    317.08 o
   1  35   4      839.03      888.98    295.45 o
   2  35   4      855.64      641.34    362.57 o
  -1  36   4       68.77      679.79    359.67 o
   0  36   4      204.17      366.02    269.97 o
   1  36   4      916.79     1047.85    310.65 o
  -8   1   5     3281.07     4213.45    512.96 o
  -7   1   5     1917.57     1838.99    347.80 o
  -6   1   5    19962.54    21606.19    835.46 o
  -5   1   5    30927.58    32943.63   1008.64 o
  -4   1   5    36385.57    36562.47   1004.28 o
  -3   1   5    18506.89    19406.90    626.90 o
  -2   1   5    12196.20    12060.99    329.60 o
  -1   1   5    71789.49    71662.71    922.06 o
   0   1   5    85619.82    85825.47    951.79 o
   1   1   5    28744.20    27937.79    470.20 o
   2   1   5     9156.94     8977.10    406.36 o
   3   1   5     7981.75     7660.63    464.72 o
   4   1   5    17287.19    16245.38    688.47 o
   5   1   5    11525.66    10633.37    633.42 o
   6   1   5     2810.14     2213.60    611.40 o
   7   1   5     1733.65     1479.92    396.39 o
  -8   2   5       79.75      544.45    321.34 o
  -7   2   5       54.42      109.82    241.77 o
  -6   2   5       19.60        0.00    218.38 o
  -5   2   5       17.16        0.00    245.00 o
  -4   2   5     4091.75     3623.35    330.15 o
  -3   2   5     3303.56     3276.78    233.29 o
  -2   2   5     2128.59     2444.67    170.74 o
  -1   2   5       52.65      133.36     79.07 o
   0   2   5     2113.46     2327.72    124.53 o
   1   2   5    20898.97    20937.19    442.43 o
   2   2   5     3042.50     3049.68    172.25 o
   3   2   5     1427.84     1721.52    276.56 o
   4   2   5       48.17      172.63    190.89 o
   5   2   5     3859.31     4517.18    453.82 o
   6   2   5     1321.23     1426.63    349.23 o
   7   2   5       19.64       88.47    297.53 o
  -8   3   5      418.32        0.00    320.48 o
  -7   3   5     4928.48     4811.59    488.30 o
  -6   3   5     1370.64     1578.27    314.27 o
  -5   3   5      608.21      570.33    358.83 o
  -4   3   5      129.07       68.66    150.08 o
  -3   3   5     8114.74     8160.42    283.50 o
  -2   3   5     7736.26     7441.01    319.18 o
  -1   3   5     5677.21     5667.64    197.15 o
   0   3   5     2743.86     2611.20    174.75 o
   1   3   5    14415.44    14804.89    283.76 o
   2   3   5    33224.73    33550.09    673.01 o
   3   3   5     8522.39     7730.52    470.57 o
   4   3   5       71.98       54.82    191.63 o
   5   3   5     1783.07     1807.51    553.15 o
   6   3   5     4595.82     5462.81    913.08 o
   7   3   5     1291.02     1504.19    384.04 o
  -8   4   5      569.79       65.86    293.50 o
  -7   4   5        9.90      110.15    237.98 o
  -6   4   5        1.33      120.71    218.38 o
  -5   4   5        5.68       76.56    180.94 o
  -4   4   5     2323.60     2338.55    273.77 o
  -3   4   5       62.81        0.00    110.63 o
  -2   4   5      178.79      242.71    100.93 o
  -1   4   5     2246.63     2129.63    138.16 o
   0   4   5      223.11      189.79     80.88 o
   1   4   5       92.24       97.40     69.53 o
   2   4   5     9751.92     9307.82    312.93 o
   3   4   5    13322.47    12265.64    563.38 o
   4   4   5     3249.65     3064.93    369.34 o
   5   4   5     1446.00     1208.45    313.08 o
   6   4   5     2687.63     2462.94    417.99 o
   7   4   5     4564.31     4926.63    573.12 o
  -8   5   5      759.05      607.93    338.74 o
  -7   5   5      701.82     1050.14    308.72 o
  -6   5   5      160.95      299.67    227.79 o
  -5   5   5      163.80      183.51    184.32 o
  -4   5   5      361.04      551.63    204.49 o
  -3   5   5     6344.84     6392.48    308.20 o
  -2   5   5     1560.61     1115.37    134.49 o
  -1   5   5     4982.35     5049.73    195.02 o
   0   5   5     1611.17     1666.45    134.07 o
   1   5   5     7011.90     7151.71    215.72 o
   2   5   5    16059.96    16716.20    446.81 o
   3   5   5     8244.38     7772.19    471.61 o
   4   5   5     1693.95     1637.40    311.50 o
   5   5   5      348.77      159.46    222.40 o
   6   5   5     1722.21     1442.95    368.48 o
   7   5   5      558.50      936.06    527.50 o
  -8   6   5      744.51      861.42    335.41 o
  -7   6   5     1010.39      573.26    286.14 o
  -6   6   5      785.17      849.71    330.50 o
  -5   6   5      154.56      272.99    190.55 o
  -4   6   5       73.89        0.00    145.22 o
  -3   6   5      169.06      101.30    120.16 o
  -2   6   5      212.61      139.32     90.03 o
  -1   6   5     3687.48     3637.46    174.29 o
   0   6   5     4922.77     4970.70    247.55 o
   1   6   5     8473.80     8212.52    219.78 o
   2   6   5     1565.25     1467.83    145.70 o
   3   6   5     5783.67     5992.59    283.83 o
   4   6   5     1495.66     1682.63    302.70 o
   5   6   5      456.64      532.15    266.31 o
   6   6   5     1319.54      460.82    565.12 o
   7   6   5     2288.01     2553.84    475.06 o
  -8   7   5     3052.37     3293.68    471.56 o
  -7   7   5    14171.78    15163.21    744.15 o
  -6   7   5    14434.47    15524.74    943.12 o
  -5   7   5     3301.45     2890.37    337.69 o
  -4   7   5    16518.92    17423.21    790.21 o
  -3   7   5    55259.05    55131.17   1054.16 o
  -2   7   5    61291.75    59061.04    830.23 o
  -1   7   5    27863.65    28969.24    549.58 o
   0   7   5     8389.69     7814.79    230.67 o
   1   7   5    27243.51    28286.60    468.03 o
   2   7   5    27243.44    26335.09    538.13 o
   3   7   5    16179.79    15745.59    608.80 o
   4   7   5     3698.50     3489.13    383.31 o
   5   7   5     6379.45     5428.94    472.12 o
   6   7   5     3432.60     3159.38    438.66 o
   7   7   5     4258.76     4102.23    529.23 o
  -8   8   5      932.82     1126.19    364.36 o
  -7   8   5      170.53        0.00    236.07 o
  -6   8   5     3870.92     3850.11    412.37 o
  -5   8   5       98.82       23.45    139.57 o
  -4   8   5     6726.37     7496.00    460.69 o
  -3   8   5     2933.01     2974.80    234.67 o
  -2   8   5     5911.39     6050.11    253.46 o
  -1   8   5     6298.55     6294.22    227.22 o
   0   8   5     1344.02     1274.73    122.00 o
   1   8   5    13859.00    13957.46    307.85 o
   2   8   5       38.12        0.00     95.83 o
   3   8   5     2858.35     2620.40    335.23 o
   4   8   5       12.93       25.03    199.90 o
   5   8   5     1602.59     1633.10    399.50 o
   6   8   5     1031.01      918.39    331.96 o
   7   8   5       39.12        0.00    255.71 o
  -8   9   5     4336.43     3585.89    493.52 o
  -7   9   5     2844.24     3384.87    439.38 o
  -6   9   5    10569.32    11240.32    619.86 o
  -5   9   5    32460.26    29781.66    957.84 o
  -4   9   5    25560.14    23739.24    794.60 o
  -3   9   5    16164.21    16082.10    488.89 o
  -2   9   5    22017.58    21840.66    437.09 o
  -1   9   5    62100.34    62890.08    876.87 o
   0   9   5    70367.39    69377.67    925.34 o
   1   9   5     4558.64     4027.89    179.94 o
   2   9   5    17777.27    18145.68    448.27 o
   3   9   5    14342.51    13584.91    396.13 o
   4   9   5    24808.04    24050.60    867.09 o
   5   9   5     5225.83     5779.26    484.22 o
   6   9   5     1834.68     1351.55    352.38 o
   7   9   5     1001.83      825.93    354.77 o
  -8  10   5        8.62        0.00    274.46 o
  -7  10   5       51.35      594.04    278.19 o
  -6  10   5       20.92        0.00    191.26 o
  -5  10   5       93.35      185.31    198.99 o
  -4  10   5       42.11        0.00    266.01 o
  -3  10   5      795.16      862.79    200.52 o
  -2  10   5      977.98      859.95    127.55 o
  -1  10   5     1752.08     1860.14    212.88 o
   0  10   5     1381.26     1416.84    134.61 o
   1  10   5      492.65      460.41    104.36 o
   2  10   5     6673.48     6813.95    281.58 o
   3  10   5      148.18        0.00    125.77 o
   4  10   5     1395.69     1229.43    291.12 o
   5  10   5     2111.37     2378.69    711.19 o
   6  10   5      699.58      659.45    279.02 o
   7  10   5       27.50        0.00    391.56 o
  -8  11   5     1236.41     1275.69    671.62 o
  -7  11   5      954.14     1065.37    326.61 o
  -6  11   5     1705.19     1921.21    268.62 o
  -5  11   5     4081.52     5116.26    435.39 o
  -4  11   5     2991.76     3135.31    561.09 o
  -3  11   5     3162.93     2936.50    246.19 o
  -2  11   5     4015.03     4051.03    204.31 o
  -1  11   5     9721.39     9617.04    285.60 o
   0  11   5     7799.54     8155.41    254.09 o
   1  11   5    10735.77    11522.37    298.18 o
   2  11   5    11676.72    12331.21    377.07 o
   3  11   5     5475.67     5768.60    534.29 o
   4  11   5     3272.18     3616.94    314.45 o
   5  11   5     6446.92     5998.95    815.61 o
   6  11   5      593.62      232.55    268.70 o
   7  11   5      591.97      458.97    316.85 o
  -8  12   5      338.70        0.00    287.39 o
  -7  12   5       52.36      137.28    252.89 o
  -6  12   5      722.64      459.27    554.25 o
  -5  12   5      215.63      241.36    269.55 o
  -4  12   5     1052.89      929.23    234.43 o
  -3  12   5      532.66      500.59    247.02 o
  -2  12   5      560.86      480.20    135.10 o
  -1  12   5       37.85        0.00     87.54 o
   0  12   5      742.17      886.54    127.64 o
   1  12   5     6419.99     6699.21    238.88 o
   2  12   5      293.73      367.84    135.83 o
   3  12   5     1222.27     1316.28    185.50 o
   4  12   5     9196.95     9399.65    457.73 o
   5  12   5     2116.66     2237.09    292.97 o
   6  12   5     2373.22     2581.92    727.31 o
   7  12   5      619.08      547.24    322.09 o
  -7  13   5      231.56      527.11    654.15 o
  -6  13   5       21.59        0.00    209.34 o
  -5  13   5     3678.38     3748.60    396.11 o
  -4  13   5     1458.95     1213.27    253.62 o
  -3  13   5     1237.15     1343.86    204.19 o
  -2  13   5       12.59        0.00    107.70 o
  -1  13   5     7702.33     7713.33    311.55 o
   0  13   5     9460.96     9578.09    347.64 o
   1  13   5      908.46      967.87    129.20 o
   2  13   5     1458.95     1599.97    220.99 o
   3  13   5     3350.44     3914.86    257.47 o
   4  13   5     9886.35     9779.21    465.25 o
   5  13   5      449.54      146.27    217.76 o
   6  13   5      225.94      264.37    223.29 o
   7  13   5       21.03        0.00    226.72 o
  -7  14   5       97.01        0.00    260.87 o
  -6  14   5     1182.20     1801.85    332.77 o
  -5  14   5      347.09      152.77    196.78 o
  -4  14   5     1900.31     1830.04    292.94 o
  -3  14   5      687.04      498.47    166.58 o
  -2  14   5    12710.09    12861.78    495.12 o
  -1  14   5     8233.75     8438.98    277.88 o
   0  14   5      812.90      726.21    127.66 o
   1  14   5       76.28       72.03    106.11 o
   2  14   5     1681.73     1634.97    193.11 o
   3  14   5     6000.29     6396.06    314.53 o
   4  14   5     2047.88     1878.93    263.14 o
   5  14   5      226.29      128.37    188.69 o
   6  14   5       90.30        0.00    205.76 o
   7  14   5      885.32     1110.92    376.08 o
  -7  15   5     7823.91     8264.61    628.04 o
  -6  15   5     5369.53     5756.57    507.71 o
  -5  15   5     6354.05     5922.44    479.48 o
  -4  15   5     9253.96     9269.76    528.69 o
  -3  15   5    29887.01    30380.48    937.41 o
  -2  15   5    27347.76    27546.67    730.37 o
  -1  15   5    14056.51    14284.77    472.71 o
   0  15   5     2398.22     2961.10    182.26 o
   1  15   5    11225.43    11390.85    454.11 o
   2  15   5    23233.93    22480.92    552.11 o
   3  15   5    11310.99    12235.19    420.32 o
   4  15   5     1389.00     1105.94    232.33 o
   5  15   5     3171.32     2809.03    418.29 o
   6  15   5     3747.00     3563.33    490.32 o
   7  15   5     3190.23     3181.80    511.94 o
  -7  16   5       13.01        0.00    243.61 o
  -6  16   5      208.28      459.67    257.76 o
  -5  16   5       32.46        0.00    182.34 o
  -4  16   5      139.97       35.18    232.67 o
  -3  16   5      290.85      131.07    291.17 o
  -2  16   5        8.03        0.00    126.09 o
  -1  16   5        2.81        0.00     97.73 o
   0  16   5      334.67      137.63     84.28 o
   1  16   5      214.37      206.16    188.87 o
   2  16   5      129.72      104.77    148.01 o
   3  16   5     2595.28     2420.20    279.80 o
   4  16   5     1448.30     1032.67    293.85 o
   5  16   5      843.60      866.44    411.71 o
   6  16   5      369.60       93.02    285.81 o
   7  16   5      242.25        0.00    385.33 o
  -7  17   5     7158.57     7167.78    607.93 o
  -6  17   5     4838.01     4712.46    994.54 o
  -5  17   5     5315.11     4813.58    448.87 o
  -4  17   5    13573.93    13568.57    646.19 o
  -3  17   5    27264.99    29231.92    952.65 o
  -2  17   5    22799.46    22984.88    567.68 o
  -1  17   5     7548.08     7587.91    276.40 o
   0  17   5    10310.20     9892.29    423.97 o
   1  17   5    21968.42    21625.96    540.93 o
   2  17   5    29688.68    29106.84    779.99 o
   3  17   5     7712.33     8303.07    433.85 o
   4  17   5     2589.51     2577.77    927.85 o
   5  17   5     3912.14     4187.90    475.42 o
   6  17   5     3021.19     3450.18    745.39 o
  -7  18   5      122.49        0.00    250.86 o
  -6  18   5      883.66     1367.46    394.74 o
  -5  18   5      623.93      857.82    264.30 o
  -4  18   5      113.42        0.00    174.98 o
  -3  18   5       38.06        0.00    377.27 o
  -2  18   5     2666.57     3140.34    252.01 o
  -1  18   5     3871.16     4303.97    277.71 o
   0  18   5       48.91      278.09    158.38 o
   1  18   5      967.47      580.22    271.09 o
   2  18   5      109.34      111.09    170.53 o
   3  18   5     2562.93     2680.39    298.04 o
   4  18   5     1091.31      876.63    230.63 o
   5  18   5      541.05      156.99    278.12 o
   6  18   5        8.48        0.00    230.16 o
  -7  19   5      179.80        0.00    268.99 o
  -6  19   5     2018.07     1914.36    369.62 o
  -5  19   5     3267.52     3439.94    417.68 o
  -4  19   5     6153.70     6439.79    497.48 o
  -3  19   5     3998.58     3334.47    376.63 o
  -2  19   5     1972.90     2023.68    267.71 o
  -1  19   5     9066.97     9720.00    383.33 o
   0  19   5    16574.46    17349.08    785.64 o
   1  19   5     6008.48     5564.01    579.15 o
   2  19   5     1931.83     1949.93    276.99 o
   3  19   5     7197.25     6857.17    420.03 o
   4  19   5     6156.58     6186.88    411.60 o
   5  19   5     2595.76     3043.05    851.89 o
   6  19   5       32.10       31.58    326.71 o
  -7  20   5       33.36        0.00    369.33 o
  -6  20   5      442.94      301.32    284.15 o
  -5  20   5      867.31      797.28    479.87 o
  -4  20   5     1047.03      709.99    259.22 o
  -3  20   5       40.18      195.90    537.64 o
  -2  20   5       14.73        0.00    182.10 o
  -1  20   5      312.23      181.83    156.18 o
   0  20   5     1822.36     2051.49    230.60 o
   1  20   5     3979.22     4398.43    517.08 o
   2  20   5      912.27      505.35    207.26 o
   3  20   5      201.42      508.25    207.82 o
   4  20   5     2129.60     2264.40    464.68 o
   5  20   5     3977.40     4154.91    504.43 o
   6  20   5     2413.55     2108.90    436.62 o
  -6  21   5        5.84      223.61    376.17 o
  -5  21   5      593.91      472.19    285.67 o
  -4  21   5      299.94       19.44    411.35 o
  -3  21   5     4545.54     4436.31    439.27 o
  -2  21   5      107.93      375.52    216.30 o
  -1  21   5      190.02      497.76    204.69 o
   0  21   5     1548.88     2033.94    234.98 o
   1  21   5      164.41      430.63    165.05 o
   2  21   5       48.30        0.00    134.13 o
   3  21   5      130.07      260.60    215.95 o
   4  21   5      606.21      303.70    388.55 o
   5  21   5      587.85      571.18    532.63 o
   6  21   5      309.62      650.90    346.11 o
  -6  22   5      599.04      189.69    265.88 o
  -5  22   5      259.30      384.95    247.57 o
  -4  22   5       31.41        0.00    197.15 o
  -3  22   5       15.52      175.46    210.58 o
  -2  22   5      726.56      633.29    317.04 o
  -1  22   5      785.58      621.18    236.18 o
   0  22   5     1632.34     2023.35    280.24 o
   1  22   5     3259.13     3394.57    280.00 o
   2  22   5     1525.47     1205.15    264.98 o
   3  22   5      255.18      218.54    213.24 o
   4  22   5     1842.71     1695.67    331.76 o
   5  22   5     1615.38     1483.79    445.55 o
   6  22   5      931.92      811.37    492.32 o
  -6  23   5     2819.24     3960.04   1013.35 o
  -5  23   5     8414.75     9086.06   1325.04 o
  -4  23   5     7209.50     7851.68    586.87 o
  -3  23   5     7703.84     7120.43    781.42 o
  -2  23   5     2845.45     3418.75    399.00 o
  -1  23   5    12285.52    12379.37    915.59 o
   0  23   5    16184.13    15765.99    599.60 o
   1  23   5     7186.67     6702.87    811.72 o
   2  23   5      342.54      192.45    264.54 o
   3  23   5     1961.14     2150.02    318.02 o
   4  23   5     5938.70     5407.64    430.16 o
   5  23   5     4608.79     4725.45    893.53 o
  -6  24   5      688.71      949.87    427.10 o
  -5  24   5        6.81        0.00    234.44 o
  -4  24   5     1523.49     1257.09    334.99 o
  -3  24   5      162.10        0.00    202.29 o
  -2  24   5     1642.38     1982.92    319.21 o
  -1  24   5     1892.21     2239.51    305.36 o
   0  24   5      247.24       91.62    186.79 o
   1  24   5     1057.56      689.30    340.85 o
   2  24   5      487.73      301.27    243.33 o
   3  24   5     3332.33     3992.86    658.55 o
   4  24   5     1247.69     1334.39    289.64 o
   5  24   5        7.12       46.51    300.76 o
  -6  25   5     4277.43     3780.62    539.96 o
  -5  25   5     2543.64     2100.26    408.01 o
  -4  25   5     5628.70     6050.26    561.67 o
  -3  25   5    15539.22    16162.59    794.36 o
  -2  25   5    17652.85    18156.90    702.67 o
  -1  25   5     7861.45     7233.42    463.25 o
   0  25   5     7438.87     7890.89    538.73 o
   1  25   5    12693.73    12730.83    708.64 o
   2  25   5    16973.94    17816.88    830.05 o
   3  25   5     5421.86     5934.43    553.42 o
   4  25   5     1684.98     2100.46    418.53 o
   5  25   5     2316.31     1894.06    655.62 o
  -5  26   5       28.42        0.00    238.02 o
  -4  26   5      222.80        0.00    238.47 o
  -3  26   5        1.42      277.08    267.67 o
  -2  26   5       50.61       40.85    208.46 o
  -1  26   5      116.88      144.41    223.69 o
   0  26   5      167.02      280.24    213.38 o
   1  26   5      451.49      475.83    212.79 o
   2  26   5       67.99       42.52    267.15 o
   3  26   5      630.04      636.73    306.02 o
   4  26   5      103.76        0.00    275.43 o
   5  26   5      259.32        0.00    435.53 o
  -5  27   5     1592.45     1064.02    339.42 o
  -4  27   5     2807.39     3223.57    471.66 o
  -3  27   5     2802.00     2858.44    441.38 o
  -2  27   5     2613.97     2098.49    535.34 o
  -1  27   5     3456.66     3679.49    385.87 o
   0  27   5     4395.65     4111.64    389.76 o
   1  27   5     2329.97     2518.75    329.23 o
   2  27   5     2685.45     2724.93   1163.70 o
   3  27   5     2183.95     1959.47    418.39 o
   4  27   5     2059.06     1648.49    413.96 o
  -5  28   5      289.71      134.15    520.90 o
  -4  28   5       30.10        0.00    260.93 o
  -3  28   5       13.09        0.00    265.52 o
  -2  28   5      254.62      385.47    248.88 o
  -1  28   5      466.32      590.61    241.27 o
   0  28   5      104.54      231.96    222.95 o
   1  28   5       89.90       67.17    201.80 o
   2  28   5     1764.19      629.43    363.11 o
   3  28   5      832.11     1344.08    385.45 o
   4  28   5      240.40      286.31    329.45 o
  -5  29   5      966.13     1281.12    579.65 o
  -4  29   5      325.06      187.95    366.77 o
  -3  29   5      156.82      101.71    430.65 o
  -2  29   5      485.65      481.60    256.11 o
  -1  29   5      388.16      435.57    258.27 o
   0  29   5      286.47      247.98    230.96 o
   1  29   5      357.34      652.02    321.26 o
   2  29   5     1069.16      628.42    343.61 o
   3  29   5      183.42      467.91    310.21 o
   4  29   5      217.63      313.79    345.56 o
  -4  30   5      753.53      971.10    499.16 o
  -3  30   5     1065.78      831.01    381.55 o
  -2  30   5      139.06        0.00    223.74 o
  -1  30   5      119.26      152.39    236.14 o
   0  30   5      795.91     1303.23    289.79 o
   1  30   5     4323.67     4442.24    753.08 o
   2  30   5     1041.38      381.04    323.59 o
   3  30   5      128.46        0.00    290.62 o
   4  30   5      369.47      858.58    414.91 o
  -4  31   5     2026.07     3174.99    521.59 o
  -3  31   5      850.16      475.05    298.83 o
  -2  31   5     1786.75     1009.44    345.88 o
  -1  31   5     2144.78     2436.08    377.25 o
   0  31   5     4372.34     5522.19    679.61 o
   1  31   5     1122.49     1310.96    526.03 o
   2  31   5      326.08        0.00    411.35 o
   3  31   5      444.44      524.16    351.88 o
  -3  32   5        9.44       63.18    276.61 o
  -2  32   5       93.21      211.20    272.92 o
  -1  32   5       30.45       29.34    274.68 o
   0  32   5       35.43       47.92    231.90 o
   1  32   5       47.21        0.00    394.86 o
   2  32   5      426.98       74.83    623.25 o
   3  32   5      721.08      419.81   1077.84 o
  -3  33   5     2314.03     2233.30    465.80 o
  -2  33   5     1603.74      997.96    374.99 o
  -1  33   5     5665.67     5311.45    490.23 o
   0  33   5     5982.63     6373.06    897.90 o
   1  33   5     3847.83     3694.98    558.67 o
   2  33   5     2384.91     2264.68    483.36 o
  -2  34   5      419.91      725.41    339.40 o
  -1  34   5       10.81       92.00    253.16 o
   0  34   5        5.19        0.00    235.10 o
   1  34   5      317.10      502.82    377.76 o
  -1  35   5     2287.71     2068.02    465.67 o
   0  35   5      998.26     1099.60    340.35 o
  -8   0   6     2016.07     1572.85    545.45 o
  -7   0   6      167.53      222.28    371.53 o
  -6   0   6     3228.16     2329.10    521.51 o
  -5   0   6    16400.25    16161.06    986.60 o
  -4   0   6    27828.25    27562.30   1237.95 o
  -3   0   6     6779.06     6515.27    412.89 o
  -2   0   6    10497.12    10195.89    462.09 o
  -1   0   6    33215.78    32501.91    679.40 o
   0   0   6    82752.16    83433.44   1354.52 o
   1   0   6    33791.68    34782.29    826.57 o
   2   0   6     4399.07     4563.43    609.45 o
   3   0   6     7808.17     7639.50    731.34 o
   4   0   6    23503.38    21570.39   1203.76 o
   5   0   6    17467.20    15868.92   1110.93 o
   6   0   6     1474.94     2359.88    634.37 o
   7   0   6      685.75      436.75    530.80 o
  -8   1   6        2.95       18.96    273.95 o
  -7   1   6      286.99        0.00    239.14 o
  -6   1   6     1022.21     1009.99    289.97 o
  -5   1   6     2380.77     2483.10    483.90 o
  -4   1   6       22.24       77.53    177.22 o
  -3   1   6        3.38        0.00    106.08 o
  -2   1   6       67.68      118.68    136.97 o
  -1   1   6     6318.65     6364.09    255.46 o
   0   1   6       42.79        0.00     63.77 o
   1   1   6     2726.42     3067.64    180.69 o
   2   1   6      630.34      701.91    305.70 o
   3   1   6     1876.75     1581.33    351.50 o
   4   1   6     1637.09     1958.93    347.50 o
   5   1   6      599.25      511.63    290.59 o
   6   1   6      497.40        0.00    569.27 o
   7   1   6      241.69        0.00    314.32 o
  -8   2   6      980.58      605.96    407.56 o
  -7   2   6     3917.50     4794.48    853.11 o
  -6   2   6     5595.33     5702.29    486.00 o
  -5   2   6    10979.44    11940.80    605.14 o
  -4   2   6     3224.74     4026.48    356.47 o
  -3   2   6     7380.28     7439.51    301.35 o
  -2   2   6     6650.00     6781.27    272.13 o
  -1   2   6    17410.39    17398.93    369.00 o
   0   2   6    10197.61    10043.89    231.56 o
   1   2   6     9933.29     9964.27    264.82 o
   2   2   6    12399.34    12693.24    630.55 o
   3   2   6     9633.96     9463.13    565.97 o
   4   2   6     7639.31     7470.92   1523.14 o
   5   2   6     7994.45     7148.24    577.48 o
   6   2   6     5335.76     5659.91    561.38 o
   7   2   6     2314.14     3118.14    510.58 o
  -8   3   6     1057.13     1575.74    391.80 o
  -7   3   6     2383.81     1676.93    371.34 o
  -6   3   6     4541.58     4391.65    440.61 o
  -5   3   6      154.05      112.84    192.90 o
  -4   3   6     2071.67     2163.48    285.24 o
  -3   3   6     4733.19     5716.64    291.29 o
  -2   3   6     3412.33     3517.54    284.23 o
  -1   3   6     4208.86     3904.51    185.51 o
   0   3   6     6445.76     6258.31    208.20 o
   1   3   6     1309.17     1343.96    109.80 o
   2   3   6      298.03      100.61    212.15 o
   3   3   6     3449.02     3863.34    404.75 o
   4   3   6     1540.45     1643.24    407.56 o
   5   3   6       46.85      432.23    288.28 o
   6   3   6      167.12        0.00    278.47 o
   7   3   6       33.07        0.00    302.42 o
  -8   4   6      197.03        0.00    275.19 o
  -7   4   6      612.54       38.84    264.83 o
  -6   4   6      290.01      198.63    214.22 o
  -5   4   6      186.08       13.37    187.70 o
  -4   4   6     1604.26     1332.16    544.11 o
  -3   4   6     1584.64     1705.55    183.16 o
  -2   4   6     5958.03     6287.89    236.09 o
  -1   4   6      480.98      522.41    103.66 o
   0   4   6        6.86        0.00     73.40 o
   1   4   6      756.75      858.17     97.97 o
   2   4   6       63.01       76.76    124.18 o
   3   4   6     1244.97     1187.16    286.86 o
   4   4   6       67.17       63.95    218.54 o
   5   4   6       58.73        0.00    245.80 o
   6   4   6       60.75      321.19    285.16 o
   7   4   6       60.83      185.82    326.75 o
  -8   5   6     4175.23     5307.25    749.17 o
  -7   5   6     5962.00     6302.67    561.77 o
  -6   5   6      860.93      597.27    251.30 o
  -5   5   6     2998.86     3021.18    357.52 o
  -4   5   6    11283.28    10038.06    499.26 o
  -3   5   6    14016.52    13684.37    463.90 o
  -2   5   6     3236.00     3122.06    235.44 o
  -1   5   6     2200.36     2114.17    250.02 o
   0   5   6     2646.46     2625.63    153.33 o
   1   5   6     8361.09     8396.22    232.83 o
   2   5   6      321.81      407.45    114.94 o
   3   5   6      195.98      412.03    244.59 o
   4   5   6      148.18        0.00    346.01 o
   5   5   6     1068.98      967.62    680.41 o
   6   5   6        7.15        0.00    255.67 o
   7   5   6      584.10      154.34    364.82 o
  -8   6   6      465.61        0.00    288.48 o
  -7   6   6     5717.52     6187.09    557.57 o
  -6   6   6     7287.52     7361.75   1083.09 o
  -5   6   6     3574.77     3075.37    361.77 o
  -4   6   6      130.09      242.77    185.40 o
  -3   6   6    11772.07    11025.84    422.49 o
  -2   6   6    27882.35    29065.81    531.93 o
  -1   6   6     4957.08     4841.33    394.50 o
   0   6   6      182.71       23.05     81.59 o
   1   6   6     5154.05     4871.84    186.27 o
   2   6   6    23269.89    24228.10    526.30 o
   3   6   6    14908.90    16102.08    711.40 o
   4   6   6     1262.67      961.28    721.69 o
   5   6   6     1671.00     1658.70    720.23 o
   6   6   6     3382.35     3110.06    475.35 o
   7   6   6     5043.42     5426.57    810.85 o
  -8   7   6      126.60        0.00    283.63 o
  -7   7   6      700.48      782.63    297.77 o
  -6   7   6     4634.45     4999.70    466.46 o
  -5   7   6     6551.41     7081.08    496.54 o
  -4   7   6      122.25        0.16    220.33 o
  -3   7   6       20.04      153.34    138.31 o
  -2   7   6     6512.29     6202.32    245.87 o
  -1   7   6     8532.95     7767.93    594.18 o
   0   7   6       25.80        0.00     83.50 o
   1   7   6    11069.25    11120.62    328.25 o
   2   7   6        0.53       90.09    110.45 o
   3   7   6      501.06      708.51    284.16 o
   4   7   6      205.82       66.44    223.16 o
   5   7   6      425.48      192.37    282.74 o
   6   7   6      472.72      515.69    294.37 o
   7   7   6       15.99        0.00    264.68 o
  -8   8   6     2142.77     2229.19    696.90 o
  -7   8   6     2693.66     2229.07    396.93 o
  -6   8   6     4074.97     3934.10    428.93 o
  -5   8   6     6223.91     5570.35    359.61 o
  -4   8   6    12242.83    12058.67    572.50 o
  -3   8   6    27333.75    27567.73    699.57 o
  -2   8   6    34577.47    33471.16    659.75 o
  -1   8   6    26983.26    25978.20    542.90 o
   0   8   6    40659.16    41034.54    759.23 o
   1   8   6    32795.79    32647.71    543.79 o
   2   8   6    17727.92    17479.24    472.62 o
   3   8   6    12811.97    13123.52    518.39 o
   4   8   6     9232.19     9425.01    594.03 o
   5   8   6     5517.88     6589.22    569.76 o
   6   8   6     2330.96     1919.73    403.97 o
   7   8   6     1862.74     1947.07    438.70 o
  -8   9   6      724.61      827.85    369.28 o
  -7   9   6      637.79      384.98    277.54 o
  -6   9   6        1.28        0.00    237.67 o
  -5   9   6      104.30        0.00    173.68 o
  -4   9   6    11383.40    10973.63    548.09 o
  -3   9   6     4751.35     4889.30    309.83 o
  -2   9   6      835.92      954.23    141.25 o
  -1   9   6     4495.17     4664.42    218.64 o
   0   9   6      845.92     1034.33    131.08 o
   1   9   6     5010.47     4759.35    204.57 o
   2   9   6       15.62      134.81    119.21 o
   3   9   6     2763.38     2601.29    378.77 o
   4   9   6      875.98     1039.95    297.64 o
   5   9   6        6.56      266.22    248.15 o
   6   9   6     1363.83      894.02    452.26 o
   7   9   6        2.31       38.87    468.51 o
  -7  10   6      925.35     1122.56    338.34 o
  -6  10   6      882.66      816.42    270.49 o
  -5  10   6    16101.30    15838.49    703.25 o
  -4  10   6    13664.58    13676.60    616.31 o
  -3  10   6     4260.09     4535.07    307.05 o
  -2  10   6     1465.55     1044.56    216.08 o
  -1  10   6    16123.78    16633.84    407.21 o
   0  10   6    31521.62    30152.03    537.73 o
   1  10   6    16607.28    16974.37    375.98 o
   2  10   6     4925.40     5162.80    273.03 o
   3  10   6     5885.59     5765.55    448.72 o
   4  10   6    16171.53    15647.20    594.25 o
   5  10   6     7361.24     7809.74    592.76 o
   6  10   6     5707.48     5221.82   1128.28 o
   7  10   6      998.02      985.48    470.34 o
  -7  11   6      316.44      151.29    309.00 o
  -6  11   6     3522.83     3080.85    405.97 o
  -5  11   6     8012.52     7122.77    505.30 o
  -4  11   6     1549.94     1991.86    311.45 o
  -3  11   6      107.95       92.19    142.56 o
  -2  11   6     2773.11     2966.59    202.65 o
  -1  11   6     7601.76     8065.92    281.49 o
   0  11   6     5860.13     6353.73    323.95 o
   1  11   6      425.58      482.05    118.16 o
   2  11   6      688.89      618.39    157.46 o
   3  11   6      646.30      911.03    314.95 o
   4  11   6      776.26      548.59    216.06 o
   5  11   6       23.82        0.00    196.55 o
   6  11   6      193.08      187.00    278.92 o
   7  11   6       54.29        0.00    304.54 o
  -7  12   6      965.89      733.84    306.79 o
  -6  12   6      375.97      232.77    191.19 o
  -5  12   6       14.05      466.45    216.15 o
  -4  12   6       66.32        0.00    177.18 o
  -3  12   6     1365.78     1382.80    217.44 o
  -2  12   6     5262.32     4883.11    241.16 o
  -1  12   6      842.20      830.23    145.19 o
   0  12   6        4.43       43.36    102.34 o
   1  12   6     2558.18     2636.88    180.64 o
   2  12   6      242.25      248.72    137.51 o
   3  12   6     3552.94     3419.75    332.51 o
   4  12   6      456.61      493.25    206.62 o
   5  12   6      123.79        0.00    181.57 o
   6  12   6      261.69      168.94    218.96 o
   7  12   6      743.58      707.94    303.16 o
  -7  13   6     1423.87     1332.93    353.14 o
  -6  13   6      710.97      648.86    265.03 o
  -5  13   6     4399.98     4122.26    518.70 o
  -4  13   6     5396.35     5572.27    435.54 o
  -3  13   6     4812.13     5074.79    332.56 o
  -2  13   6     2151.57     2443.39    199.11 o
  -1  13   6      292.51      388.95    136.34 o
   0  13   6     1597.70     1561.15    159.68 o
   1  13   6     3189.98     3409.37    201.19 o
   2  13   6     4498.42     4339.05    274.06 o
   3  13   6      113.81      338.09    210.98 o
   4  13   6      282.42      265.92    183.07 o
   5  13   6      147.32        0.00    198.64 o
   6  13   6      290.60      201.36    223.43 o
  -7  14   6      532.34       28.41    260.97 o
  -6  14   6      926.61      264.12    257.82 o
  -5  14   6     2637.78     2574.80    510.64 o
  -4  14   6     5931.97     6105.60    461.43 o
  -3  14   6     5720.87     5952.20    487.58 o
  -2  14   6     4275.79     3995.15    268.44 o
  -1  14   6     5023.02     5121.21    246.25 o
   0  14   6     5076.92     5009.41    236.98 o
   1  14   6     5242.04     5595.67    248.16 o
   2  14   6     3492.28     4058.22    273.60 o
   3  14   6     5384.35     6031.06    405.53 o
   4  14   6     4530.69     4586.18    372.33 o
   5  14   6     2517.73     2718.90    329.06 o
   6  14   6      634.42      569.02    473.76 o
  -7  15   6     1520.13     1286.00    374.46 o
  -6  15   6      252.30       21.27    347.35 o
  -5  15   6      166.58      138.96    215.45 o
  -4  15   6     4054.09     3905.27    407.99 o
  -3  15   6     7381.33     7141.48    385.66 o
  -2  15   6      155.75      264.28    157.78 o
  -1  15   6      374.74      296.28    125.99 o
   0  15   6       63.94        0.00    114.51 o
   1  15   6     4201.11     4251.79    238.47 o
   2  15   6      419.71      897.02    187.93 o
   3  15   6       55.27      309.88    166.47 o
   4  15   6     2584.63     2669.80    322.87 o
   5  15   6      152.09       20.97    245.65 o
   6  15   6      128.88       20.62    272.00 o
  -7  16   6     5118.30     5626.79    465.85 o
  -6  16   6     2866.86     3006.54    428.34 o
  -5  16   6     2222.44     1653.33    318.11 o
  -4  16   6     3375.57     3088.34    378.76 o
  -3  16   6    20927.13    20511.94    642.87 o
  -2  16   6    34480.00    33793.67    834.22 o
  -1  16   6    13570.64    13665.80    379.11 o
   0  16   6     5778.67     5839.07    259.68 o
   1  16   6    10577.03     9868.19    377.48 o
   2  16   6    27027.93    28185.90    746.73 o
   3  16   6    19965.95    18643.60    718.87 o
   4  16   6     3280.29     3090.54    416.18 o
   5  16   6      351.00      121.89    254.77 o
   6  16   6     3793.72     4460.44   1437.40 o
  -7  17   6      179.11      482.61    295.82 o
  -6  17   6      502.23      652.12    289.70 o
  -5  17   6      198.33      112.80    210.10 o
  -4  17   6     1372.28     1285.68    283.37 o
  -3  17   6     1265.42     1249.04    224.43 o
  -2  17   6      175.56      194.50    155.63 o
  -1  17   6      755.70      772.71    150.74 o
   0  17   6       70.38        0.00    117.04 o
   1  17   6      727.99      556.23    206.59 o
   2  17   6       30.35        0.00    219.30 o
   3  17   6       18.47      157.81    181.52 o
   4  17   6       56.91      106.83    245.79 o
   5  17   6      240.90      180.03    256.52 o
   6  17   6      554.47      361.26    331.25 o
  -7  18   6     1093.26      584.42    723.04 o
  -6  18   6     2027.40     1972.48    402.67 o
  -5  18   6     5029.30     5903.93    518.47 o
  -4  18   6     9735.98     8572.29   1125.59 o
  -3  18   6     4261.32     5037.08    451.69 o
  -2  18   6    10458.32     9935.41    473.51 o
  -1  18   6      805.66      471.15    129.82 o
   0  18   6     9549.44     9707.56    579.58 o
   1  18   6     9130.64     8581.69    523.29 o
   2  18   6     8500.64     9122.16    457.54 o
   3  18   6     7746.62     8132.45    471.77 o
   4  18   6     5430.41     5664.71    536.90 o
   5  18   6     5066.61     5955.41    578.45 o
   6  18   6     2946.42     2990.84    494.79 o
  -6  19   6      602.17      504.50    291.17 o
  -5  19   6      541.30      534.27    262.84 o
  -4  19   6      316.65      178.36    208.94 o
  -3  19   6       83.82      100.40    166.51 o
  -2  19   6     7836.86     7515.74    623.42 o
  -1  19   6      910.59     1250.56    322.04 o
   0  19   6      486.23      121.57    139.12 o
   1  19   6     1270.93     1184.27    255.34 o
   2  19   6     3830.75     2944.06    466.27 o
   3  19   6      444.42      284.21    202.57 o
   4  19   6      211.18      266.13    355.53 o
   5  19   6      199.59      467.06    304.77 o
   6  19   6       81.53        0.00    308.63 o
  -6  20   6        4.71        0.00    298.86 o
  -5  20   6      239.63      119.85    228.76 o
  -4  20   6     2594.68     2867.62    390.72 o
  -3  20   6     3712.23     3904.55    422.91 o
  -2  20   6     1539.12     1396.81    279.58 o
  -1  20   6     3490.60     3301.72    279.93 o
   0  20   6     1348.94      678.65    307.00 o
   1  20   6     3139.20     3904.99    395.74 o
   2  20   6     1453.03     1634.71    272.19 o
   3  20   6     1002.47      455.49    216.83 o
   4  20   6     1027.46      575.35    308.97 o
   5  20   6      379.72        0.00    248.05 o
   6  20   6       18.63        0.00    348.69 o
  -6  21   6     4264.73     4448.07    817.08 o
  -5  21   6     6485.82     5895.71    542.68 o
  -4  21   6     1119.65     1027.00    291.69 o
  -3  21   6      995.69      856.31    274.06 o
  -2  21   6     2585.65     2323.00    314.56 o
  -1  21   6     7735.69     8183.65    483.34 o
   0  21   6      655.14      532.11    309.31 o
   1  21   6      107.68      105.02    165.71 o
   2  21   6       10.18      300.67    201.11 o
   3  21   6     2164.59     2540.36    452.70 o
   4  21   6       64.76        0.00    217.85 o
   5  21   6      269.93        0.00    282.69 o
  -6  22   6      412.10       47.69    267.58 o
  -5  22   6     3406.79     3900.38    477.21 o
  -4  22   6     5928.32     5373.10    664.29 o
  -3  22   6       98.33       27.60    378.49 o
  -2  22   6       55.13      286.18    200.16 o
  -1  22   6     2913.02     2818.88    325.52 o
   0  22   6     8924.33     8616.61    994.31 o
   1  22   6     1862.65     1395.46    298.71 o
   2  22   6      192.73      178.63    203.48 o
   3  22   6      175.27      200.52    210.22 o
   4  22   6     2421.21     2386.34    439.06 o
   5  22   6     2595.78     3089.09    503.56 o
  -6  23   6      459.32      242.78    274.09 o
  -5  23   6      456.66      347.48    269.44 o
  -4  23   6     3136.55     2969.41    541.42 o
  -3  23   6     2433.12     2440.16    391.51 o
  -2  23   6      153.12      382.00    213.64 o
  -1  23   6      243.92       87.28    196.15 o
   0  23   6     1041.92      865.13    242.46 o
   1  23   6     1056.05     1185.66    320.76 o
   2  23   6      180.98       11.62    191.07 o
   3  23   6     1063.11     1185.60    271.90 o
   4  23   6      416.35      157.93    302.08 o
   5  23   6       21.70        0.00    640.11 o
  -6  24   6     2840.02     3170.31    642.43 o
  -5  24   6     3819.61     4394.42   1075.52 o
  -4  24   6     3932.40     4002.59    488.28 o
  -3  24   6     6784.80     7243.00    690.30 o
  -2  24   6    10880.38    11340.08   1001.88 o
  -1  24   6    10994.51    12049.37    562.34 o
   0  24   6    11622.63    11913.60    536.98 o
   1  24   6    12959.70    12939.75   1845.33 o
   2  24   6     6719.23     6838.39   1315.51 o
   3  24   6     4718.50     5951.11    548.67 o
   4  24   6     4431.21     3886.61    536.00 o
   5  24   6     2970.41     2641.48    520.46 o
  -5  25   6      326.83      296.58    284.53 o
  -4  25   6       74.50      217.66    265.47 o
  -3  25   6      731.47      798.19    383.14 o
  -2  25   6      726.64      923.17    269.23 o
  -1  25   6      878.69      974.61    262.45 o
   0  25   6      191.50      370.95    218.72 o
   1  25   6      703.21      743.68    291.53 o
   2  25   6       13.26        0.00    250.21 o
   3  25   6      441.23      652.78    289.94 o
   4  25   6      103.74      239.38    518.83 o
  -5  26   6     1404.90      585.12    311.16 o
  -4  26   6     1529.95     1026.50    601.02 o
  -3  26   6     3244.30     4231.34    604.81 o
  -2  26   6     8111.20     8693.70    543.32 o
  -1  26   6     3846.45     3606.41    378.95 o
   0  26   6     2316.88     2663.61    335.75 o
   1  26   6     3679.33     4219.15    547.77 o
   2  26   6     9597.63    10207.81   2050.88 o
   3  26   6     4997.25     4913.27    800.10 o
   4  26   6     2261.47     2017.66    693.72 o
  -5  27   6       52.29      238.54    292.41 o
  -4  27   6      190.45       54.59    268.69 o
  -3  27   6     1430.45     2070.95    416.04 o
  -2  27   6      351.53      342.67    241.50 o
  -1  27   6       43.62        0.00    222.93 o
   0  27   6      765.14      806.31    373.48 o
   1  27   6     2261.63     1798.54   1040.83 o
   2  27   6      603.95      812.01    321.09 o
   3  27   6       29.96       74.36    290.43 o
   4  27   6       67.70        0.00    374.71 o
  -4  28   6     1526.97     1260.80    386.31 o
  -3  28   6      569.48      274.01    306.68 o
  -2  28   6       75.98        0.00    297.84 o
  -1  28   6     1383.61     1196.37    290.55 o
   0  28   6     4089.47     3791.82    396.50 o
   1  28   6     1303.47     1590.98    619.83 o
   2  28   6       54.06        0.00    362.13 o
   3  28   6       73.20       29.12    290.28 o
   4  28   6     1340.01      174.65    497.58 o
  -4  29   6     1329.46     1143.92    494.16 o
  -3  29   6      439.70      616.89    294.93 o
  -2  29   6     1749.23     1745.08    338.52 o
  -1  29   6     1533.26     1518.51    605.65 o
   0  29   6      661.06      678.70    283.17 o
   1  29   6       17.14       99.36    283.40 o
   2  29   6        8.16        0.00    283.87 o
   3  29   6      491.27      556.26    365.78 o
  -4  30   6      178.63       37.40    332.48 o
  -3  30   6      983.69      523.33    491.10 o
  -2  30   6     1268.84     1968.23    539.40 o
  -1  30   6      303.35       88.56    233.49 o
   0  30   6      142.99      238.81    249.96 o
   1  30   6      444.86        0.00    297.33 o
   2  30   6      431.84     1208.26    385.13 o
   3  30   6      221.47        0.00    317.98 o
  -3  31   6       56.31       88.71    281.91 o
  -2  31   6     1495.78     1086.01    323.98 o
  -1  31   6     2073.10     2365.20    379.39 o
   0  31   6      216.62      206.66    319.44 o
   1  31   6      385.52        0.00    332.08 o
   2  31   6        3.07      125.56    312.14 o
  -3  32   6     2091.70     2046.89    447.70 o
  -2  32   6      646.10      660.93    345.84 o
  -1  32   6     4067.02     3700.34    435.13 o
   0  32   6     6691.42     7510.55   1102.51 o
   1  32   6     4186.37     3962.90    564.42 o
   2  32   6     1002.81      980.76    396.63 o
  -2  33   6       10.33        0.00    309.56 o
  -1  33   6       95.26      106.64    260.55 o
   0  33   6      118.83        0.00    292.98 o
   1  33   6      154.90       35.13    337.91 o
  -1  34   6     3689.25     3708.37    468.28 o
   0  34   6     1037.96     1312.70    462.49 o
  -8   1   7      480.59      252.18    314.21 o
  -7   1   7      101.66      218.85    301.67 o
  -6   1   7       66.80        0.00    191.26 o
  -5   1   7      912.67     1120.12    287.30 o
  -4   1   7     4305.67     4279.16    384.52 o
  -3   1   7     2508.73     2357.32    218.96 o
  -2   1   7     4060.86     4050.56    242.25 o
  -1   1   7     2993.88     2831.58    207.46 o
   0   1   7    23065.71    24524.31    406.70 o
   1   1   7    11695.78    11232.02    333.48 o
   2   1   7     4947.54     5323.96    498.04 o
   3   1   7     3151.93     3201.47    428.02 o
   4   1   7     9713.05     9151.45    652.59 o
   5   1   7     8478.01     7656.27    620.16 o
   6   1   7     2387.14     2373.32    576.35 o
   7   1   7      706.40      319.68    377.00 o
  -8   2   7      610.59      527.46    346.28 o
  -7   2   7      202.58      382.69    270.65 o
  -6   2   7     4648.37     4417.47    477.00 o
  -5   2   7     9517.93    10224.48    608.07 o
  -4   2   7     7319.87     7331.06    913.20 o
  -3   2   7     1994.21     2015.60    201.95 o
  -2   2   7     6859.82     7175.66    308.03 o
  -1   2   7    19984.50    19709.34    423.30 o
   0   2   7    18246.50    17407.23    332.00 o
   1   2   7     1642.18     1682.69    162.93 o
   2   2   7     1103.82     1547.22    384.85 o
   3   2   7     4325.23     4127.55    888.16 o
   4   2   7     7115.65     8191.55   1118.02 o
   5   2   7      759.08     1329.74    434.92 o
   6   2   7       18.84        0.00    324.45 o
   7   2   7       76.92        0.00    355.14 o
  -7   3   7     1051.52      884.53    313.70 o
  -6   3   7     3933.29     4455.03    697.88 o
  -5   3   7     3623.69     3753.33    407.78 o
  -4   3   7      280.03      417.60    204.26 o
  -3   3   7      693.21      866.18    163.14 o
  -2   3   7    10518.29    10922.16    320.17 o
  -1   3   7    14710.11    14910.74    429.11 o
   0   3   7       67.99      109.57     79.60 o
   1   3   7      952.94      663.61    221.61 o
   2   3   7     1157.18      876.71    296.02 o
   3   3   7     2166.16     2591.05    408.48 o
   4   3   7      370.41      209.96    293.39 o
   5   3   7       33.20        0.00    265.64 o
   6   3   7      716.19      507.39    352.72 o
   7   3   7      654.04      790.20    405.26 o
  -7   4   7    12232.07    14102.11    814.76 o
  -6   4   7     4430.19     5551.95    508.63 o
  -5   4   7     3043.57     2891.89    371.41 o
  -4   4   7    11691.43    11964.48    569.01 o
  -3   4   7    23472.17    22716.17    558.98 o
  -2   4   7    18262.46    18053.70    413.37 o
  -1   4   7     2504.00     2915.36    225.99 o
   0   4   7     5494.84     5494.47    216.16 o
   1   4   7    20025.47    20093.10    482.81 o
   2   4   7     9178.65     9071.94    506.01 o
   3   4   7     5893.90     5793.94    526.10 o
   4   4   7     2163.20     2447.58    420.02 o
   5   4   7     5009.48     4547.53    526.80 o
   6   4   7     1675.37     2456.41    481.78 o
   7   4   7      818.75      795.73    420.96 o
  -7   5   7      225.85      106.14    356.39 o
  -6   5   7       81.10        0.00    190.33 o
  -5   5   7     3598.75     3384.24    631.80 o
  -4   5   7      346.25      331.81    194.04 o
  -3   5   7     2121.35     2226.05    216.73 o
  -2   5   7     2982.94     2793.47    197.17 o
  -1   5   7      880.48      923.04    168.71 o
   0   5   7       60.22        3.08     91.10 o
   1   5   7       23.49        0.00    124.99 o
   2   5   7     2143.28     2334.13    279.49 o
   3   5   7      204.10       10.11    276.85 o
   4   5   7       43.73      378.32    288.61 o
   5   5   7       21.43      199.64    346.25 o
   6   5   7      618.27      420.14    346.88 o
  -7   6   7     4046.99     3819.31    635.10 o
  -6   6   7     2076.53     2444.88    424.78 o
  -5   6   7    10989.30    10665.70    589.89 o
  -4   6   7     8191.91     9044.08    519.07 o
  -3   6   7    17927.29    17204.18    483.16 o
  -2   6   7    18072.38    17473.02    420.36 o
  -1   6   7    10559.36    11019.05    381.24 o
   0   6   7     8789.78     8491.12    270.18 o
   1   6   7     8653.88     8894.72    330.57 o
   2   6   7     6608.23     6899.99    417.97 o
   3   6   7     3721.70     3393.02    452.15 o
   4   6   7      365.53      307.52    292.65 o
   5   6   7       91.61        0.00    239.44 o
   6   6   7      991.03      647.74    349.93 o
  -7   7   7      595.06      686.60    318.72 o
  -6   7   7     2662.22     3001.06    404.95 o
  -5   7   7     1435.55     2238.16    346.08 o
  -4   7   7      190.55        0.00    184.69 o
  -3   7   7     4421.98     5083.45    498.61 o
  -2   7   7    13749.60    13811.96    380.18 o
  -1   7   7     8524.63     8314.26    416.20 o
   0   7   7     5786.69     5606.77    446.99 o
   1   7   7     3539.67     3701.11    238.50 o
   2   7   7    15397.06    15939.08    593.74 o
   3   7   7    14111.42    14496.51    605.59 o
   4   7   7     2296.65     2493.81    419.20 o
   5   7   7     1845.74     1904.55    414.04 o
   6   7   7      411.49      479.43    314.33 o
  -7   8   7      151.49       63.24    260.85 o
  -6   8   7      787.25      691.96    269.36 o
  -5   8   7     1846.58     1739.41    313.93 o
  -4   8   7       67.25       65.07    195.54 o
  -3   8   7     2748.59     3026.99    328.39 o
  -2   8   7      213.58      141.70    119.26 o
  -1   8   7     4828.79     4303.62    269.36 o
   0   8   7     1530.28     1561.16    156.72 o
   1   8   7     2544.40     2491.86    215.72 o
   2   8   7     1707.33     1498.26    265.87 o
   3   8   7     3260.10     3252.33    493.50 o
   4   8   7     3068.11     3921.95    476.81 o
   5   8   7      297.08      590.20    300.97 o
   6   8   7      507.05      370.61    311.52 o
  -7   9   7       13.36        0.00    267.47 o
  -6   9   7       46.24      208.52    224.60 o
  -5   9   7     1967.26     1865.93    313.71 o
  -4   9   7     7452.16     7325.85    493.94 o
  -3   9   7     3010.82     2596.90    271.39 o
  -2   9   7      600.08      602.24    143.88 o
  -1   9   7     5423.19     5019.19    286.01 o
   0   9   7    15844.96    15641.24    503.29 o
   1   9   7    13839.55    13707.92    425.64 o
   2   9   7     3859.38     4772.68    409.38 o
   3   9   7     4034.84     3757.51    356.35 o
   4   9   7     8200.94     7384.60    458.50 o
   5   9   7     5097.42     4683.38   1064.89 o
   6   9   7     4255.49     4093.63   1064.16 o
  -7  10   7      720.23      783.49    321.91 o
  -6  10   7     3078.64     2798.93    520.05 o
  -5  10   7     6669.94     5107.75    659.77 o
  -4  10   7    10538.85     9343.20    740.01 o
  -3  10   7     1965.31     2020.41    251.61 o
  -2  10   7     3920.52     3848.72    233.59 o
  -1  10   7    10859.43    10860.55   1250.84 o
   0  10   7    12533.23    12567.90    519.95 o
   1  10   7     3539.14     4145.73    346.75 o
   2  10   7     1670.52     1877.77    286.71 o
   3  10   7     1608.68     1173.64    257.24 o
   4  10   7     1960.88     2097.01    307.02 o
   5  10   7      489.58      598.72    273.01 o
   6  10   7      418.80      574.98    346.25 o
  -7  11   7      237.90      532.05    300.68 o
  -6  11   7      414.32      204.24    604.32 o
  -5  11   7       67.90        0.00    172.99 o
  -4  11   7     2398.00     2486.95    587.71 o
  -3  11   7     2109.71     1815.52    245.84 o
  -2  11   7      962.57      733.94    176.56 o
  -1  11   7      601.17      432.82    209.05 o
   0  11   7     1990.30     2113.25    176.68 o
   1  11   7     2634.38     2529.13    227.22 o
   2  11   7      686.48      553.67    224.62 o
   3  11   7      831.31      700.07    242.56 o
   4  11   7     1333.46     1680.84    310.62 o
   5  11   7     1220.48     1338.03    288.86 o
   6  11   7     1008.32      674.03    276.14 o
  -7  12   7     1653.60     1477.00    479.01 o
  -6  12   7     7043.08     6826.08    557.53 o
  -5  12   7    14972.57    14698.52    706.21 o
  -4  12   7     3540.88     4284.19    419.64 o
  -3  12   7     2888.17     2918.04    290.30 o
  -2  12   7     7572.16     7948.47    313.16 o
  -1  12   7     9910.03     9949.38    387.50 o
   0  12   7    12087.56    11853.86    348.98 o
   1  12   7     5012.56     4743.45    288.97 o
   2  12   7     3972.00     4394.51    280.33 o
   3  12   7     4946.18     4899.13    394.09 o
   4  12   7     5425.48     5721.11    431.07 o
   5  12   7     2054.58     2550.47    358.41 o
   6  12   7     1548.92     1533.27    329.69 o
  -7  13   7       48.58        0.00    270.07 o
  -6  13   7       32.58        0.00    210.12 o
  -5  13   7     1960.81     1535.78    312.83 o
  -4  13   7     4225.70     3990.13    413.40 o
  -3  13   7     1081.46     1154.94    223.12 o
  -2  13   7      659.88      666.29    187.44 o
  -1  13   7      128.25        0.00    110.24 o
   0  13   7     4093.72     4412.75    235.81 o
   1  13   7      884.62     1103.30    194.29 o
   2  13   7     1389.33     1346.73    212.18 o
   3  13   7     1191.02     1191.08    259.92 o
   4  13   7       99.10        0.00    193.33 o
   5  13   7     1405.78     1107.81    293.39 o
   6  13   7        8.94        0.00    224.71 o
  -7  14   7     4212.42     4531.80   1588.48 o
  -6  14   7     1166.96     1142.97    356.14 o
  -5  14   7     2639.64     2809.31    394.48 o
  -4  14   7     8398.27     6951.13    971.33 o
  -3  14   7    16142.96    16003.50    576.44 o
  -2  14   7    11929.25    12458.08    386.86 o
  -1  14   7     1994.44     1979.34    194.24 o
   0  14   7     4533.42     4719.90    286.98 o
   1  14   7    18052.50    17797.42    512.73 o
   2  14   7     4996.65     4906.50    305.83 o
   3  14   7     2336.68     2306.70    489.98 o
   4  14   7       85.08      230.44    424.99 o
   5  14   7      463.38      483.55    269.02 o
   6  14   7     1721.31     1862.31    419.65 o
  -7  15   7      704.19      778.25    448.60 o
  -6  15   7      447.61      164.52    245.86 o
  -5  15   7      237.87       70.58    267.23 o
  -4  15   7      356.72      561.43    248.85 o
  -3  15   7     2708.07     2932.04    488.71 o
  -2  15   7     2208.81     2010.28    322.90 o
  -1  15   7     6209.34     6549.07    294.16 o
   0  15   7     2123.23     2532.23    203.41 o
   1  15   7     3331.64     3321.44    303.14 o
   2  15   7     5173.23     5424.69    321.57 o
   3  15   7    13725.95    13397.02    592.57 o
   4  15   7     1597.57     1337.90    370.72 o
   5  15   7      475.65      180.38    283.82 o
   6  15   7      941.63     1585.65    396.20 o
  -7  16   7      359.59      121.54    429.18 o
  -6  16   7      840.70      582.27    307.53 o
  -5  16   7      868.38     1164.45    304.03 o
  -4  16   7      671.57      708.31    449.45 o
  -3  16   7      104.67      205.53    183.64 o
  -2  16   7     3960.48     3755.90    251.32 o
  -1  16   7       25.03        0.00    134.56 o
   0  16   7      996.80      950.76    167.45 o
   1  16   7      242.55      187.66    165.88 o
   2  16   7      242.62        0.00    166.00 o
   3  16   7      227.02        0.00    201.28 o
   4  16   7      142.10      159.65    485.48 o
   5  16   7      229.43        0.00    259.59 o
   6  16   7       55.23      164.00    283.54 o
  -6  17   7     1010.47     1631.34    359.86 o
  -5  17   7      382.15      216.23    246.91 o
  -4  17   7      285.81      449.28    239.21 o
  -3  17   7     4124.75     4168.50    340.75 o
  -2  17   7     4924.82     4945.66    327.89 o
  -1  17   7     1913.02     1956.96    227.82 o
   0  17   7     1888.53     1898.02    199.16 o
   1  17   7     2510.35     3171.96    607.21 o
   2  17   7    10364.04    10848.53    508.45 o
   3  17   7     4341.58     4808.84    531.04 o
   4  17   7     1966.20     2129.54    401.11 o
   5  17   7     1242.49     1412.32    383.08 o
  -6  18   7      677.13      539.81    276.01 o
  -5  18   7       48.11      145.61    228.88 o
  -4  18   7     1177.10      679.43    282.31 o
  -3  18   7     3857.82     3782.33    335.88 o
  -2  18   7     7600.34     7793.87    389.55 o
  -1  18   7      149.80      110.83    163.73 o
   0  18   7     1010.69     1166.96    210.94 o
   1  18   7     4924.05     5085.27    570.20 o
   2  18   7     5013.44     4885.52    420.27 o
   3  18   7     1207.92      773.83    330.78 o
   4  18   7       54.52        0.00    244.68 o
   5  18   7      768.04      991.80    347.44 o
  -6  19   7       92.89        0.00    240.34 o
  -5  19   7      907.17      537.14    269.29 o
  -4  19   7     4405.02     5146.70    489.41 o
  -3  19   7     1782.63     1532.49    270.50 o
  -2  19   7     1045.93      703.15    196.80 o
  -1  19   7      581.10      635.85    187.33 o
   0  19   7     3155.65     3544.63    284.75 o
   1  19   7     6078.46     6769.13    855.34 o
   2  19   7     1100.61     1037.92    292.24 o
   3  19   7      105.45        0.00    258.17 o
   4  19   7      658.62      480.79    435.90 o
   5  19   7     1741.34     1615.73    409.05 o
  -6  20   7     5398.27     5226.60    556.92 o
  -5  20   7     8796.29     8236.48    962.05 o
  -4  20   7     4733.17     5044.78    496.91 o
  -3  20   7     1116.60      841.82    444.11 o
  -2  20   7     7481.27     7026.79    533.87 o
  -1  20   7     9791.44    10268.67    554.14 o
   0  20   7    10369.75    10371.25    510.66 o
   1  20   7     1985.65     2119.52    456.91 o
   2  20   7      989.73      916.17    245.51 o
   3  20   7     5276.37     4826.46    967.18 o
   4  20   7     4271.27     5302.09    587.00 o
   5  20   7      955.56     1122.57    916.37 o
  -6  21   7      188.68      134.83    298.13 o
  -5  21   7      308.89      192.48    272.04 o
  -4  21   7      686.22      618.54    463.74 o
  -3  21   7      126.89        0.00    338.31 o
  -2  21   7       14.73      248.33    263.30 o
  -1  21   7       63.82        0.00    147.07 o
   0  21   7      136.44      105.06    196.33 o
   1  21   7      452.02      407.40    227.77 o
   2  21   7      347.10      116.88    202.50 o
   3  21   7      516.86      103.82    266.28 o
   4  21   7      146.44        0.00    283.53 o
   5  21   7       53.86        0.00    301.86 o
  -6  22   7     3267.87     3083.74    483.28 o
  -5  22   7     5141.27     4662.54    527.14 o
  -4  22   7     5852.65     5647.34    535.78 o
  -3  22   7     3884.99     3621.17    488.54 o
  -2  22   7     5975.20     5838.40    435.29 o
  -1  22   7     6753.48     7590.14    699.70 o
   0  22   7     5013.11     5661.54    738.06 o
   1  22   7     3528.96     3599.97    367.19 o
   2  22   7      982.60     1193.20    268.52 o
   3  22   7     1551.79     1293.35    371.68 o
   4  22   7      290.74      160.62    406.83 o
   5  22   7      141.93      443.08    355.66 o
  -5  23   7      443.02      319.88    261.11 o
  -4  23   7     2102.98     1595.16    377.09 o
  -3  23   7     2120.43     2530.86    759.68 o
  -2  23   7      204.33        0.00    212.07 o
  -1  23   7     1453.08     1879.60    351.39 o
   0  23   7     5628.61     5859.99    529.75 o
   1  23   7     5924.55     5625.83   1325.28 o
   2  23   7      974.62      737.20    263.94 o
   3  23   7      683.23      551.01    326.19 o
   4  23   7     2145.39     2063.67    592.35 o
  -5  24   7       19.38      264.03    268.93 o
  -4  24   7      155.31        0.00    232.83 o
  -3  24   7     2357.22     2617.81    442.74 o
  -2  24   7      926.67      729.89    251.07 o
  -1  24   7      464.37      854.30    246.84 o
   0  24   7       78.53        0.00    234.58 o
   1  24   7     1891.43     2144.22    403.05 o
   2  24   7     1851.50     1736.24    374.03 o
   3  24   7      201.40      850.86    386.43 o
   4  24   7        8.08        0.00    357.98 o
  -5  25   7     1018.79      470.66    326.77 o
  -4  25   7       86.52        0.00    238.07 o
  -3  25   7      705.62      324.29    279.79 o
  -2  25   7     4855.03     5288.27    449.37 o
  -1  25   7     4880.03     4834.43    420.41 o
   0  25   7      862.95     1015.44    339.65 o
   1  25   7      845.02      880.71    335.49 o
   2  25   7     3841.20     4214.65    505.42 o
   3  25   7     4121.93     4440.56    818.06 o
   4  25   7     1662.98     1553.06    622.64 o
  -5  26   7       47.22       80.50    255.84 o
  -4  26   7      414.48       87.33    366.04 o
  -3  26   7     2171.34     2609.81    438.37 o
  -2  26   7     1434.04     1462.00    317.10 o
  -1  26   7       87.31        0.00    206.31 o
   0  26   7       73.15       15.02    298.79 o
   1  26   7      644.54      993.83    351.21 o
   2  26   7      874.48      893.40    515.04 o
   3  26   7      608.13      451.90    479.74 o
   4  26   7      137.12      246.71    470.22 o
  -4  27   7      230.47       52.99    266.80 o
  -3  27   7      580.78      666.75    320.67 o
  -2  27   7      632.75      900.29    293.84 o
  -1  27   7      913.39     1077.17    281.32 o
   0  27   7      775.86      894.22    360.02 o
   1  27   7     1102.33     1101.15    363.89 o
   2  27   7      812.14     1378.12    372.88 o
   3  27   7     1155.92     1215.97    558.15 o
  -4  28   7     1978.02     1877.40    420.49 o
  -3  28   7     4086.38     3909.51    530.67 o
  -2  28   7     4198.96     3201.73    493.68 o
  -1  28   7      959.01      949.75    295.61 o
   0  28   7      902.86      888.88    361.84 o
   1  28   7     3498.11     2808.59    566.83 o
   2  28   7     2591.16     2605.94    475.04 o
   3  28   7     1303.30      164.15    518.83 o
  -3  29   7        9.99      178.73    305.97 o
  -2  29   7     1483.54     1430.41    331.25 o
  -1  29   7       63.95        0.00    227.19 o
   0  29   7      780.99      112.52    339.99 o
   1  29   7      709.71      199.63    310.52 o
   2  29   7       64.13        0.00    370.68 o
  -3  30   7     1308.82     1108.39    387.26 o
  -2  30   7     2589.90     2424.37    393.64 o
  -1  30   7     6565.61     6686.77    654.47 o
   0  30   7     3780.63     4436.76    592.60 o
   1  30   7      523.80      406.03    422.34 o
   2  30   7      398.28      530.80    504.54 o
  -2  31   7       41.11       71.34    248.98 o
  -1  31   7      241.38      475.79    312.93 o
   0  31   7     1469.59     1449.47    436.04 o
   1  31   7     1098.45     1059.79    631.07 o
  -1  32   7      523.94        0.00    358.56 o
   0  32   7       74.38        0.00    324.46 o
  -7   0   8      100.02        0.00    363.72 o
  -6   0   8     2202.61     2232.62    575.74 o
  -5   0   8      756.89      379.35    299.47 o
  -4   0   8        6.67       77.68    285.79 o
  -3   0   8      993.73      905.24    242.10 o
  -2   0   8     3191.74     3395.37    353.10 o
  -1   0   8     2957.33     3219.95    612.87 o
   0   0   8       46.93      107.54    164.12 o
   1   0   8      945.69      978.69    254.10 o
   2   0   8       36.73        0.00    334.40 o
   3   0   8      809.59      129.22    432.60 o
   4   0   8     1784.98     1560.63    568.41 o
   5   0   8     4083.84     3795.94    809.02 o
   6   0   8      772.55     1232.09    633.14 o
  -7   1   8      305.81      234.69    299.77 o
  -6   1   8      399.31      763.32    276.20 o
  -5   1   8     3084.44     2765.96    384.76 o
  -4   1   8     2140.46     2069.92    316.11 o
  -3   1   8      152.48      220.01    137.94 o
  -2   1   8      701.08      585.12    160.07 o
  -1   1   8     8389.32     8710.95    717.07 o
   0   1   8     9675.23     9830.83    293.33 o
   1   1   8     2957.76     3231.75    301.78 o
   2   1   8     1690.44     1888.87    415.03 o
   3   1   8      613.46      388.65    315.04 o
   4   1   8     5278.24     6076.41    663.80 o
   5   1   8     1173.13      794.48    712.04 o
   6   1   8       14.72       51.86    345.10 o
  -7   2   8      211.61        0.00    293.40 o
  -6   2   8       17.38      387.94    248.20 o
  -5   2   8       93.30      262.03    266.25 o
  -4   2   8     1757.75     1326.70    277.07 o
  -3   2   8      178.45      351.37    152.86 o
  -2   2   8     1161.91     1237.66    183.32 o
  -1   2   8     3745.33     3513.21    293.73 o
   0   2   8       52.07       60.62    103.15 o
   1   2   8      594.27      300.54    191.86 o
   2   2   8      769.01      842.76    330.93 o
   3   2   8      538.82       80.24   1166.99 o
   4   2   8      453.41      982.26    365.40 o
   5   2   8       10.17        0.00    327.23 o
   6   2   8       69.94      167.76    388.02 o
  -7   3   8     3758.81     3779.00    518.08 o
  -6   3   8     5653.06     6761.32    568.49 o
  -5   3   8     5929.02     6964.78    528.93 o
  -4   3   8     7989.62     9162.56    547.49 o
  -3   3   8    11731.41    11702.37    428.50 o
  -2   3   8    21684.08    20918.24    605.54 o
  -1   3   8     7080.73     6864.67    298.69 o
   0   3   8    10901.49    10662.72    310.69 o
   1   3   8    10959.14    11174.36    721.08 o
   2   3   8    10235.04    10719.52    515.76 o
   3   3   8     6483.80     6061.49    589.00 o
   4   3   8     5590.74     5113.08    570.71 o
   5   3   8     3453.92     3326.97    522.70 o
   6   3   8     1511.78     1492.82    452.56 o
  -7   4   8       92.31        0.00    254.35 o
  -6   4   8      933.70     1197.76    481.94 o
  -5   4   8        0.14        0.00    179.78 o
  -4   4   8      518.24      222.81    161.64 o
  -3   4   8       40.07        0.00    127.24 o
  -2   4   8     1417.50     1728.06    175.23 o
  -1   4   8     2717.27     3285.53    265.31 o
   0   4   8      106.57       62.68    116.92 o
   1   4   8      467.27      292.59    161.27 o
   2   4   8       10.72      241.23    205.65 o
   3   4   8      937.91      470.94    323.59 o
   4   4   8      161.23      457.33    328.35 o
   5   4   8       66.77       12.36    343.99 o
   6   4   8      487.23      535.22    390.78 o
  -7   5   8     8952.67     9098.24   1031.30 o
  -6   5   8     5568.24     5625.85   1010.17 o
  -5   5   8     2315.39     2372.48    364.79 o
  -4   5   8     8644.26     8654.45    450.48 o
  -3   5   8    32400.53    32552.00    729.12 o
  -2   5   8    24885.14    24017.41    584.12 o
  -1   5   8     6042.89     6354.01    300.61 o
   0   5   8     4205.07     4030.27    212.26 o
   1   5   8    17072.83    15754.26    782.88 o
   2   5   8    21558.89    23080.77    753.17 o
   3   5   8     8279.70     9155.74   1114.20 o
   4   5   8     1223.41     1447.02   1079.55 o
   5   5   8     2389.91     3065.69    518.20 o
   6   5   8     2747.42     3173.75    542.32 o
  -7   6   8      207.99       61.91    276.07 o
  -6   6   8        4.51        0.00    182.64 o
  -5   6   8      571.67      287.43    228.67 o
  -4   6   8     1949.23     1895.00    261.15 o
  -3   6   8      714.54      526.76    172.43 o
  -2   6   8     1130.13      869.50    177.75 o
  -1   6   8     2670.80     2741.99    206.36 o
   0   6   8       31.71      175.04    133.75 o
   1   6   8      853.77      708.59    231.41 o
   2   6   8      134.40       78.83    212.16 o
   3   6   8     2009.99     1758.58    302.62 o
   4   6   8      111.46        0.00    271.83 o
   5   6   8      373.61        0.00    394.62 o
   6   6   8       26.57      102.14    610.79 o
  -7   7   8       85.93      167.12    278.13 o
  -6   7   8      486.30      697.84    277.70 o
  -5   7   8     2458.51     2719.75    486.46 o
  -4   7   8     9648.58     8888.17    515.24 o
  -3   7   8     1664.69     1794.85    225.59 o
  -2   7   8     1641.02     1597.03    278.28 o
  -1   7   8     6851.21     6793.22    280.71 o
   0   7   8     8960.17     8610.60    392.20 o
   1   7   8     3398.57     3152.77    329.50 o
   2   7   8     2316.93     2548.51    322.21 o
   3   7   8     4162.07     4262.18    395.72 o
   4   7   8     2950.28     3094.17    362.92 o
   5   7   8      121.47       97.91    309.48 o
   6   7   8      500.10      553.41    367.45 o
  -7   8   8      286.61        0.00    276.22 o
  -6   8   8      219.33      559.65    277.20 o
  -5   8   8      437.77      397.37    266.38 o
  -4   8   8      329.49      146.71    293.83 o
  -3   8   8      201.13      410.49    164.25 o
  -2   8   8      327.70      258.83    177.03 o
  -1   8   8      215.79      179.79    148.93 o
   0   8   8      244.07       95.75    127.56 o
   1   8   8      192.01      189.27    203.49 o
   2   8   8      778.96      819.85    249.95 o
   3   8   8      731.91      729.20    311.55 o
   4   8   8      614.92      993.00    269.83 o
   5   8   8     1723.61     1364.56    420.08 o
   6   8   8      687.49      318.82    432.23 o
  -7   9   8      573.92      742.47    346.65 o
  -6   9   8      345.35      131.34    254.01 o
  -5   9   8      558.88      776.83    252.38 o
  -4   9   8       20.63        0.00    155.96 o
  -3   9   8     2164.26     2001.64    237.89 o
  -2   9   8     1492.25     1593.77    286.64 o
  -1   9   8     1656.48     1713.11    183.73 o
   0   9   8     2786.47     2832.71    410.18 o
   1   9   8     3998.47     3845.85    271.09 o
   2   9   8     2944.45     2977.60    344.33 o
   3   9   8      508.99      415.03    227.64 o
   4   9   8       14.86       27.31    205.44 o
   5   9   8      753.38      650.54    264.98 o
   6   9   8      795.27      605.26    280.05 o
  -7  10   8      248.80      117.50    273.31 o
  -6  10   8     1986.37     1480.19    558.89 o
  -5  10   8     1565.29     1190.89    240.22 o
  -4  10   8      267.55       81.89    229.25 o
  -3  10   8     1008.67     1110.71    353.73 o
  -2  10   8      139.56      102.27    132.75 o
  -1  10   8       60.69       51.68    130.60 o
   0  10   8      683.49      936.26    190.48 o
   1  10   8     3681.73     4014.70    387.09 o
   2  10   8      288.02      336.49    220.90 o
   3  10   8      520.25      639.20    236.45 o
   4  10   8      124.90      257.33    235.63 o
   5  10   8     1933.76     1817.46    331.08 o
   6  10   8      361.68      405.51    288.36 o
  -7  11   8      652.59     1067.06    604.56 o
  -6  11   8     5247.13     5461.63    749.90 o
  -5  11   8    12401.39    12709.09   1419.20 o
  -4  11   8    18756.37    18386.13    649.21 o
  -3  11   8     3214.91     2818.32    260.21 o
  -2  11   8     2698.34     2843.50    228.20 o
  -1  11   8    14522.84    14722.35    456.39 o
   0  11   8    22964.98    23682.04    611.96 o
   1  11   8     6307.40     6082.56    328.53 o
   2  11   8      286.65      246.06    223.75 o
   3  11   8     2607.13     2473.21    335.07 o
   4  11   8     7511.96     7950.32    524.98 o
   5  11   8     4723.96     4618.26    500.18 o
   6  11   8      630.62      810.86    307.67 o
  -7  12   8       42.26        0.00    275.38 o
  -6  12   8      368.56      243.80    257.08 o
  -5  12   8      826.65      805.64    284.55 o
  -4  12   8     1201.17     1025.20    257.13 o
  -3  12   8      172.04       95.04    206.63 o
  -2  12   8      158.01      181.59    154.22 o
  -1  12   8      110.05      267.82    144.41 o
   0  12   8      671.19      794.10    190.76 o
   1  12   8     1137.97     1162.04    207.09 o
   2  12   8      261.24      184.41    213.22 o
   3  12   8      817.99      336.41    225.47 o
   4  12   8      817.60      334.21    250.37 o
   5  12   8        2.13        0.00    229.96 o
   6  12   8       46.11       52.37    271.34 o
  -6  13   8     4332.15     4229.96    502.71 o
  -5  13   8     6000.86     5781.93    642.79 o
  -4  13   8     5645.49     5836.81    488.49 o
  -3  13   8     7818.60     7850.88    433.36 o
  -2  13   8     7148.00     7518.97    355.03 o
  -1  13   8    18326.63    19144.79    482.94 o
   0  13   8     7556.33     7358.66    364.57 o
   1  13   8    10526.05    10710.73    419.54 o
   2  13   8     6258.72     6992.21    758.08 o
   3  13   8     6185.38     6613.29    465.95 o
   4  13   8     3373.52     3177.89    384.58 o
   5  13   8     2306.24     2644.54    389.05 o
  -6  14   8      563.05      235.96    266.40 o
  -5  14   8      299.62      154.51    545.21 o
  -4  14   8      667.98      391.66    321.82 o
  -3  14   8       66.54        0.00    168.51 o
  -2  14   8        9.35        0.00    136.20 o
  -1  14   8     1706.74     1579.49    196.40 o
   0  14   8      972.90      645.78    206.64 o
   1  14   8     1900.01     1658.82    226.57 o
   2  14   8       21.86      167.25    206.88 o
   3  14   8      187.86       91.57    226.46 o
   4  14   8       57.55      314.03    254.66 o
   5  14   8      321.24        0.00    387.29 o
  -6  15   8     1534.10      958.72    322.70 o
  -5  15   8      332.82        0.00    227.17 o
  -4  15   8     1700.09     2149.99    496.84 o
  -3  15   8     2768.01     2940.01    312.79 o
  -2  15   8     8959.26     8817.03    359.56 o
  -1  15   8     3943.07     3688.04    341.22 o
   0  15   8     4245.76     3905.15    298.24 o
   1  15   8     3800.21     3775.16    290.06 o
   2  15   8     5715.11     5600.19    428.21 o
   3  15   8     4535.88     3762.90    398.97 o
   4  15   8      584.54      208.36    302.19 o
   5  15   8      782.75      932.26    358.59 o
  -6  16   8       46.00      227.79    259.11 o
  -5  16   8       33.68        0.00    227.30 o
  -4  16   8     1249.42     1054.73    301.99 o
  -3  16   8      354.24      350.61    197.59 o
  -2  16   8      632.44      294.68    156.89 o
  -1  16   8      186.57      181.43    120.66 o
   0  16   8      715.68      469.76    282.69 o
   1  16   8      305.04      343.64    178.21 o
   2  16   8      644.60      517.12    629.36 o
   3  16   8     1545.24     1143.64    347.76 o
   4  16   8      634.40      837.87    348.09 o
   5  16   8       16.52      498.37    314.90 o
  -6  17   8        6.99        0.00    244.32 o
  -5  17   8      632.07      563.73    302.73 o
  -4  17   8       40.62        0.00    201.63 o
  -3  17   8     1265.99     1032.78    240.21 o
  -2  17   8      361.37      253.51    157.92 o
  -1  17   8       33.88      112.08    115.40 o
   0  17   8      113.54        0.00    160.39 o
   1  17   8     1046.73     1212.42    248.79 o
   2  17   8     1249.28     1638.67    698.49 o
   3  17   8     2091.59     1800.36    404.86 o
   4  17   8      387.49        0.00    322.07 o
   5  17   8       26.49      263.83    453.00 o
  -6  18   8      648.90      799.09    324.67 o
  -5  18   8       81.01       60.95    263.41 o
  -4  18   8      205.95       96.59    333.06 o
  -3  18   8      320.93      381.61    197.48 o
  -2  18   8       29.26        0.00    138.16 o
  -1  18   8        2.86      254.58    151.37 o
   0  18   8      897.38      880.91    247.01 o
   1  18   8     1635.22     1562.07    277.37 o
   2  18   8     1568.45     1420.36    804.99 o
   3  18   8      302.81        0.00    268.54 o
   4  18   8       83.80        0.00    267.31 o
   5  18   8      317.21      237.30    306.94 o
  -6  19   8     2956.74     3204.26    691.77 o
  -5  19   8     2842.81     3577.71    485.54 o
  -4  19   8     4254.63     3538.44    579.41 o
  -3  19   8     5489.07     5401.80    637.48 o
  -2  19   8     7078.31     6953.38    510.04 o
  -1  19   8     5720.17     5736.59    769.24 o
   0  19   8     5429.58     5678.40    717.01 o
   1  19   8     2241.35     2701.72    340.00 o
   2  19   8     5263.75     4981.34    697.26 o
   3  19   8     2872.26     4026.72    555.34 o
   4  19   8     2526.33     2232.14    465.66 o
   5  19   8     1415.97     1232.86    386.22 o
  -5  20   8       58.22        0.00    242.80 o
  -4  20   8      710.68      593.86    317.79 o
  -3  20   8      109.87        0.00    185.04 o
  -2  20   8     2261.91     2325.35    282.32 o
  -1  20   8      226.73      241.85    180.79 o
   0  20   8      130.81       15.35    194.43 o
   1  20   8     1699.55     2068.58    311.97 o
   2  20   8      424.62      434.68    317.80 o
   3  20   8       68.79      253.68    315.10 o
   4  20   8       27.15        0.00    269.04 o
  -5  21   8     7148.62     7122.58    619.40 o
  -4  21   8     6871.54     7230.14    663.80 o
  -3  21   8     2046.66     2500.52    403.04 o
  -2  21   8     2718.22     3322.79    430.77 o
  -1  21   8    13669.21    14065.60    513.83 o
   0  21   8    12715.44    13561.27    842.44 o
   1  21   8     6255.78     6917.86    464.50 o
   2  21   8     1218.44     1360.50    374.84 o
   3  21   8     4855.72     4669.73    575.00 o
   4  21   8     4416.48     3286.08    545.29 o
  -5  22   8       66.45      252.22    281.96 o
  -4  22   8      376.09      640.36    299.19 o
  -3  22   8      284.83      201.58    277.39 o
  -2  22   8      269.65      561.09    248.38 o
  -1  22   8       67.34      193.08    223.92 o
   0  22   8       71.34      233.67    219.86 o
   1  22   8      358.75      109.67    224.86 o
   2  22   8        4.12        0.00    267.78 o
   3  22   8      161.81        0.00    475.35 o
   4  22   8        5.27        0.00    299.27 o
  -5  23   8      892.02      771.09    321.72 o
  -4  23   8      770.60      266.84    293.39 o
  -3  23   8     3679.11     3502.39    469.35 o
  -2  23   8     4286.33     4672.35    428.92 o
  -1  23   8     2201.28     1817.67    403.53 o
   0  23   8      554.85      308.77    285.15 o
   1  23   8     3921.66     4605.13    422.93 o
   2  23   8     3765.84     4023.10    925.53 o
   3  23   8      976.15      847.60    429.30 o
   4  23   8      327.61        5.98    314.06 o
  -4  24   8      200.66      146.58    281.07 o
  -3  24   8       73.84      167.46    272.03 o
  -2  24   8       33.31      315.86    256.56 o
  -1  24   8        5.42        0.00    271.07 o
   0  24   8        1.27       84.78    278.98 o
   1  24   8       51.06        0.00    257.52 o
   2  24   8      129.62       98.20    407.20 o
   3  24   8      139.03      419.07    348.41 o
  -4  25   8       53.58      892.04    367.30 o
  -3  25   8       93.06       17.59    274.60 o
  -2  25   8       25.24        0.00    223.86 o
  -1  25   8      179.03      204.12    331.11 o
   0  25   8       27.49        0.00    420.26 o
   1  25   8        5.98        0.00    318.28 o
   2  25   8       25.08      504.41    491.96 o
   3  25   8      143.44      296.54    467.29 o
  -4  26   8     1067.72     1324.21    372.63 o
  -3  26   8      329.63      822.42    330.46 o
  -2  26   8      901.62      928.10    285.79 o
  -1  26   8     1370.28      689.41    342.48 o
   0  26   8       35.07        0.00    281.84 o
   1  26   8       87.72        4.24    282.98 o
   2  26   8      378.71        0.00    425.03 o
   3  26   8     1201.54     1547.93    668.81 o
  -3  27   8     5357.47     5629.34    855.31 o
  -2  27   8     5382.61     5464.14    496.49 o
  -1  27   8      410.47      397.54    332.64 o
   0  27   8      152.87        0.00    286.94 o
   1  27   8     1894.00     1723.80    687.37 o
   2  27   8     3627.33     4308.17    887.43 o
  -3  28   8        0.21      578.37    343.80 o
  -2  28   8      591.02      432.33    290.78 o
  -1  28   8      445.87       69.14    329.45 o
   0  28   8      137.49       35.87    327.52 o
   1  28   8      397.48      295.09    344.82 o
   2  28   8       43.38      238.29    328.64 o
  -2  29   8     2946.16     2660.20    406.99 o
  -1  29   8     3851.99     4105.17    588.56 o
   0  29   8     4079.32     3725.18    615.80 o
   1  29   8     3463.22     3396.38    540.81 o
  -1  30   8        0.11        0.00    321.70 o
   0  30   8       47.00      201.52    359.35 o
  -7   1   9      920.48     1018.36    853.23 o
  -6   1   9     4002.18     4760.50    530.08 o
  -5   1   9     3722.05     4012.19    628.01 o
  -4   1   9     2955.90     3085.16    292.64 o
  -3   1   9     1230.68     1296.30    210.43 o
  -2   1   9     2451.29     2661.07    247.97 o
  -1   1   9     4428.27     4986.22    296.07 o
   0   1   9     3706.90     4173.76    553.64 o
   1   1   9     1796.61     1942.87    667.83 o
   2   1   9     2036.91      790.39    577.83 o
   3   1   9      128.37      430.65    369.27 o
   4   1   9      557.77      728.95    406.13 o
   5   1   9       20.97      503.39    390.61 o
  -7   2   9      205.32       33.46    609.57 o
  -6   2   9      223.25        0.00    253.31 o
  -5   2   9     3414.62     3322.36    425.10 o
  -4   2   9     5529.08     6231.94    420.23 o
  -3   2   9     1080.07     1033.48    199.16 o
  -2   2   9      337.70      462.94    158.99 o
  -1   2   9     2806.31     2788.95    239.47 o
   0   2   9     8708.97     8761.07   1537.55 o
   1   2   9     5624.67     6995.03    484.74 o
   2   2   9     1088.52      767.24    246.04 o
   3   2   9     1460.12     1919.12    443.57 o
   4   2   9     4093.23     4782.96    611.22 o
   5   2   9     2795.11     2696.42    542.03 o
  -7   3   9      909.47     1345.26    384.89 o
  -6   3   9        8.87        0.00    223.51 o
  -5   3   9       96.97       50.39    209.23 o
  -4   3   9     5059.34     5335.22    394.90 o
  -3   3   9     4581.47     4688.36    364.81 o
  -2   3   9       16.22      169.63    145.47 o
  -1   3   9     1656.32      884.75    350.84 o
   0   3   9      348.91      579.10    319.11 o
   1   3   9     3904.08     3439.95    352.90 o
   2   3   9       98.90      150.28    227.99 o
   3   3   9      980.77     1114.33    270.25 o
   4   3   9      935.80      686.71    384.52 o
   5   3   9      475.33      214.53    517.36 o
  -7   4   9     3128.67     3556.40    663.56 o
  -6   4   9     2707.06     2594.17    746.85 o
  -5   4   9     1617.85     2495.38    389.86 o
  -4   4   9     3966.77     3771.98    352.88 o
  -3   4   9    15981.53    15729.11    511.51 o
  -2   4   9    18266.52    18389.21    532.38 o
  -1   4   9     8627.15     8375.40    354.32 o
   0   4   9     4020.84     4102.63    494.12 o
   1   4   9     8930.50     9093.40    496.18 o
   2   4   9    12909.57    14196.07    973.03 o
   3   4   9     8346.25     9199.72    541.06 o
   4   4   9     1419.89     1496.04    924.31 o
   5   4   9     1318.41      114.38    342.24 o
  -7   5   9      516.41       92.01    295.00 o
  -6   5   9      607.91      326.27    258.84 o
  -5   5   9      663.22      337.43    248.20 o
  -4   5   9     1229.59      994.18    229.53 o
  -3   5   9     2004.92     1703.61    224.56 o
  -2   5   9      792.38      919.53    160.42 o
  -1   5   9       11.55        0.00    192.89 o
   0   5   9      497.84      271.36    195.52 o
   1   5   9       23.62      331.88    227.84 o
   2   5   9       10.48        0.00    216.94 o
   3   5   9        3.44        0.00    213.51 o
   4   5   9       13.67        0.00    231.04 o
   5   5   9      148.73        0.00    671.74 o
  -7   6   9     1495.19     1334.37    392.12 o
  -6   6   9     1855.38     1525.10    351.39 o
  -5   6   9      992.94     1182.49    294.67 o
  -4   6   9     1182.70     1614.17    260.06 o
  -3   6   9     4576.06     4101.16    300.70 o
  -2   6   9     6001.88     5906.20    327.09 o
  -1   6   9     5141.24     5641.76    308.32 o
   0   6   9      541.18      657.98    232.42 o
   1   6   9     5349.36     5412.05    561.01 o
   2   6   9     9027.88     9093.66    527.81 o
   3   6   9     5583.08     5493.67    450.50 o
   4   6   9     2046.39     2301.73    689.16 o
   5   6   9     1206.16     1007.56    687.74 o
  -6   7   9      336.59      487.16    288.36 o
  -5   7   9      308.12      469.41    241.22 o
  -4   7   9     1266.46     1287.89    248.59 o
  -3   7   9     4975.90     5275.32    338.81 o
  -2   7   9     2182.98     2612.19    248.96 o
  -1   7   9      728.11      795.01    184.76 o
   0   7   9      129.28        1.95    150.38 o
   1   7   9     3874.45     3747.81    370.45 o
   2   7   9     2927.15     3378.38    588.50 o
   3   7   9      149.38      188.20    218.57 o
   4   7   9      108.63      126.25    234.37 o
   5   7   9      403.38      600.27    427.70 o
  -6   8   9      164.09       92.37    259.86 o
  -5   8   9       15.16      106.58    205.42 o
  -4   8   9     4354.03     4193.75    448.02 o
  -3   8   9        2.12        0.00    144.01 o
  -2   8   9      511.63      679.04    185.47 o
  -1   8   9       74.87        0.00    136.51 o
   0   8   9     1450.25     1093.97    252.69 o
   1   8   9      148.95       80.84    219.12 o
   2   8   9       45.11      172.52    235.82 o
   3   8   9        0.60        0.00    211.60 o
   4   8   9      281.53      264.08    251.14 o
   5   8   9       82.08      268.76    254.54 o
  -6   9   9     5220.13     5523.38    560.20 o
  -5   9   9     2478.71     2644.17    392.89 o
  -4   9   9     1015.30     1018.41    202.64 o
  -3   9   9      458.61      218.81    165.70 o
  -2   9   9     3359.42     3512.19    281.41 o
  -1   9   9     6590.06     6793.95    335.32 o
   0   9   9      993.13      854.36    252.54 o
   1   9   9      127.58      237.90    234.94 o
   2   9   9      491.19      765.78    265.50 o
   3   9   9     1929.30     2356.96    356.12 o
   4   9   9     1082.00     1128.75    305.88 o
   5   9   9       38.50      283.10    259.70 o
  -6  10   9     1099.65     1240.96    572.20 o
  -5  10   9     1054.18     1660.91    333.11 o
  -4  10   9     5134.56     5508.61    599.61 o
  -3  10   9      510.03      162.76    162.23 o
  -2  10   9      898.25      935.62    187.56 o
  -1  10   9     1676.92     1995.53    315.80 o
   0  10   9     8546.01     8699.40    898.16 o
   1  10   9     2517.56     2884.16    358.59 o
   2  10   9      340.62      530.63    241.64 o
   3  10   9     1068.15     1064.33    295.29 o
   4  10   9     2080.10     2138.03    366.74 o
   5  10   9     2072.15     2405.47    384.78 o
  -6  11   9     1075.64     1054.05    342.20 o
  -5  11   9     1776.88     1934.22    284.12 o
  -4  11   9     5926.93     5397.43    415.51 o
  -3  11   9     1139.68      696.62    199.64 o
  -2  11   9      581.26      661.24    186.03 o
  -1  11   9     4364.68     4477.34    639.39 o
   0  11   9      342.80      195.08    175.68 o
   1  11   9      262.86      414.50    233.45 o
   2  11   9        7.33       48.42    213.60 o
   3  11   9       99.28        0.00    246.04 o
   4  11   9        1.33        0.00    227.61 o
   5  11   9       91.58        0.00    506.00 o
  -6  12   9     1098.28     1112.06    476.69 o
  -5  12   9     4676.14     4699.25    502.23 o
  -4  12   9     8939.49     8468.71    499.07 o
  -3  12   9     3041.21     3191.54    441.37 o
  -2  12   9     4050.36     4342.58    303.35 o
  -1  12   9     9827.87     9974.59    482.04 o
   0  12   9    12445.29    12787.91    814.83 o
   1  12   9     9609.99     9753.76    536.45 o
   2  12   9     1545.99     1276.14    298.21 o
   3  12   9     1821.01     1742.34    383.90 o
   4  12   9     4714.89     4593.64    464.53 o
   5  12   9     2891.77     2771.48    470.15 o
  -6  13   9     1172.03     1469.57    373.29 o
  -5  13   9     1028.49     1128.71    320.65 o
  -4  13   9       16.33        0.00    192.15 o
  -3  13   9      177.01      369.14    222.68 o
  -2  13   9      192.22      307.47    169.43 o
  -1  13   9     5025.63     4372.30    320.61 o
   0  13   9      181.67        0.00    164.00 o
   1  13   9     2111.86     2531.84    372.74 o
   2  13   9      175.97      275.62    248.99 o
   3  13   9      975.06      940.73    301.98 o
   4  13   9      187.85      159.69    255.64 o
   5  13   9       88.82      140.83    259.55 o
  -6  14   9     2041.13     2331.78    417.13 o
  -5  14   9      922.00     1508.51    372.30 o
  -4  14   9      468.23      652.66    250.45 o
  -3  14   9     1188.81     1156.78    259.83 o
  -2  14   9     3051.35     3194.22    454.27 o
  -1  14   9     9586.25     9052.25    423.52 o
   0  14   9     1547.05     1765.40    243.49 o
   1  14   9     2632.04     2422.29    328.83 o
   2  14   9     6304.87     7187.74    499.80 o
   3  14   9     4992.49     4667.38    450.96 o
   4  14   9     2210.83     2736.58    470.91 o
   5  14   9     1726.41     1326.75    414.24 o
  -6  15   9      365.05        0.00    211.64 o
  -5  15   9      306.27      309.21    275.00 o
  -4  15   9     1531.53     1706.08    299.00 o
  -3  15   9     5462.93     5546.28    506.00 o
  -2  15   9     1532.65     1576.87    211.06 o
  -1  15   9     2656.82     2318.51    274.90 o
   0  15   9     1672.44     1242.75    225.30 o
   1  15   9     3076.02     2591.34    340.09 o
   2  15   9     1543.62     1634.19    312.20 o
   3  15   9      463.74      596.58    317.52 o
   4  15   9      235.98        0.00    252.14 o
  -6  16   9      155.50        0.00    308.51 o
  -5  16   9      353.03      134.44    274.64 o
  -4  16   9      255.51      399.56    224.20 o
  -3  16   9      472.12      534.94    265.59 o
  -2  16   9      407.52      412.09    179.33 o
  -1  16   9      600.60      417.97    199.42 o
   0  16   9      985.12     1056.52    217.28 o
   1  16   9      321.73      694.78    247.81 o
   2  16   9      554.65      242.60    395.23 o
   3  16   9       36.84        0.00    284.46 o
   4  16   9      497.48      616.37    354.01 o
  -5  17   9      964.20      690.69    335.85 o
  -4  17   9     3589.58     3753.56    386.48 o
  -3  17   9     1408.13     1560.50    280.45 o
  -2  17   9     1256.49     1684.54    217.13 o
  -1  17   9     1130.36     1060.13    228.14 o
   0  17   9     1067.24     1168.37    257.43 o
   1  17   9      891.81      312.76    292.48 o
   2  17   9      323.84       95.78    318.82 o
   3  17   9      267.08      356.67    495.62 o
   4  17   9       72.80        0.00    301.32 o
  -5  18   9       69.85       52.03    277.57 o
  -4  18   9      119.56        0.00    244.33 o
  -3  18   9      966.71     1503.10    281.27 o
  -2  18   9     4507.58     4764.33    309.24 o
  -1  18   9      676.85      608.97    257.30 o
   0  18   9       44.25      349.65    213.70 o
   1  18   9      658.43      851.39    335.35 o
   2  18   9     3384.26     3648.87   1002.72 o
   3  18   9     1208.98     2204.14    579.04 o
   4  18   9      194.75        0.00    373.73 o
  -5  19   9     1750.31     1397.91    391.81 o
  -4  19   9      114.14      144.01    534.83 o
  -3  19   9       26.93      310.52    205.11 o
  -2  19   9     1673.67     1340.62    293.34 o
  -1  19   9     3464.34     3890.90    397.69 o
   0  19   9      129.12        0.00    207.55 o
   1  19   9      521.35      317.04    312.45 o
   2  19   9       90.15        0.00    465.09 o
   3  19   9      294.50      309.66    335.54 o
   4  19   9      670.11      226.47    359.73 o
  -5  20   9     2594.12     3050.35    652.81 o
  -4  20   9     5266.24     5455.14    537.87 o
  -3  20   9     3163.47     2536.89    325.94 o
  -2  20   9     2023.04     2023.62    277.49 o
  -1  20   9     5488.01     5983.18    467.44 o
   0  20   9     8866.33     9330.87    531.37 o
   1  20   9     4564.28     4181.74    566.70 o
   2  20   9     1699.51     2230.35    452.74 o
   3  20   9      760.92      664.47    905.63 o
   4  20   9     4357.35     3828.75    889.02 o
  -4  21   9      264.66      316.86    293.60 o
  -3  21   9       11.49       46.39    240.28 o
  -2  21   9       47.51        0.00    177.98 o
  -1  21   9        6.29        0.00    224.81 o
   0  21   9      138.41      189.20    244.78 o
   1  21   9       39.21        0.00    279.16 o
   2  21   9       18.24        0.00    280.12 o
   3  21   9       11.29       84.14    332.93 o
  -4  22   9     1494.13     1522.84    543.50 o
  -3  22   9      748.09     1204.16    356.81 o
  -2  22   9     1630.19     1732.91    326.29 o
  -1  22   9     3929.38     3673.32    402.19 o
   0  22   9     2155.13     2810.28    363.73 o
   1  22   9     2448.92     2262.75    462.54 o
   2  22   9     1598.94     1548.02    605.05 o
   3  22   9     2288.35     2410.69    504.53 o
  -4  23   9      243.06        0.00    687.62 o
  -3  23   9       73.78        3.21    274.80 o
  -2  23   9      562.27      927.44    335.50 o
  -1  23   9     2063.70     2286.87    434.82 o
   0  23   9     1108.20      986.21    366.28 o
   1  23   9      209.03        0.00    240.60 o
   2  23   9      612.39      675.75    619.95 o
   3  23   9      673.60     1527.94    435.42 o
  -4  24   9        3.21        0.00    259.45 o
  -3  24   9      812.78      918.02    337.17 o
  -2  24   9     2477.80     1983.88    486.07 o
  -1  24   9      261.53      610.85    811.22 o
   0  24   9       33.23      346.39    318.27 o
   1  24   9       93.50      422.68    331.30 o
   2  24   9     1245.48     1127.76    414.08 o
  -3  25   9     3152.72     3472.45    501.45 o
  -2  25   9      270.26      500.23    370.43 o
  -1  25   9       23.62      674.29    349.38 o
   0  25   9      235.67      338.82    334.60 o
   1  25   9     2623.03     2594.30    566.21 o
   2  25   9      408.44      974.14    560.60 o
  -3  26   9      799.14      659.02    329.02 o
  -2  26   9     1284.37     1288.40    427.57 o
  -1  26   9       96.81      115.19    352.45 o
   0  26   9       79.93       61.96    308.16 o
   1  26   9      187.49        0.00    314.99 o
  -2  27   9      626.27      455.60    387.38 o
  -1  27   9      386.55        0.00    334.82 o
   0  27   9      432.73      553.44    361.05 o
   1  27   9      132.62        0.00    321.42 o
  -1  28   9     1517.04     1993.17    476.79 o
   0  28   9      501.20      115.43    341.85 o
  -6   0  10     6296.20     6134.32    832.71 o
  -5   0  10    11018.01    11439.59   1001.26 o
  -4   0  10     3219.35     2662.90    424.22 o
  -3   0  10     3260.22     3508.94    439.87 o
  -2   0  10     5808.95     5550.89    478.88 o
  -1   0  10     9502.98    13190.51   1158.81 o
   0   0  10     6639.19     6980.22    884.50 o
   1   0  10     4318.88     3596.12    766.52 o
   2   0  10     3407.19     4652.83    871.79 o
   3   0  10     2996.24     3193.57    798.03 o
   4   0  10     4262.73     4339.68    923.09 o
   5   0  10     1183.52      440.17    623.37 o
  -6   1  10        0.73      115.43    262.47 o
  -5   1  10      305.16      394.62    328.30 o
  -4   1  10     1086.56     1067.02    223.14 o
  -3   1  10       30.72      202.10    177.09 o
  -2   1  10      326.27      394.64    175.70 o
  -1   1  10        7.14       22.98    314.16 o
   0   1  10      457.28      277.90    326.36 o
   1   1  10      440.21       43.69    337.92 o
   2   1  10      113.94       52.41    331.22 o
   3   1  10      204.75      342.40    252.01 o
   4   1  10      168.31       21.85    357.53 o
   5   1  10      603.66      461.31    469.97 o
  -6   2  10     1869.28     1734.66    399.60 o
  -5   2  10     2024.77     2686.00    414.04 o
  -4   2  10     3979.83     4286.12    482.09 o
  -3   2  10     6743.99     6892.24    566.83 o
  -2   2  10     3928.96     3873.09    299.16 o
  -1   2  10     3763.63     3734.52    400.52 o
   0   2  10     4270.09     5167.11    715.59 o
   1   2  10     4709.21     4870.29    595.71 o
   2   2  10     2590.85     3227.38    537.81 o
   3   2  10      592.53      574.63    268.98 o
   4   2  10       83.67      425.77    399.68 o
   5   2  10      589.93        0.00    665.02 o
  -6   3  10       51.58        0.00    251.99 o
  -5   3  10      266.85        0.00    242.07 o
  -4   3  10      844.38      581.62    204.49 o
  -3   3  10      336.04      282.84    172.67 o
  -2   3  10      663.82      497.44    180.41 o
  -1   3  10     1779.14     1505.73    265.82 o
   0   3  10     2310.10     3410.90    507.42 o
   1   3  10     3364.00     3989.39    562.20 o
   2   3  10     1683.81     1258.61    437.81 o
   3   3  10     2659.35     1989.01    348.43 o
   4   3  10      494.58      698.02    296.85 o
   5   3  10      736.14      136.41    427.96 o
  -6   4  10       82.28      239.24    288.26 o
  -5   4  10      111.73      100.96    244.33 o
  -4   4  10       16.55      157.27    167.23 o
  -3   4  10      174.82      163.55    193.46 o
  -2   4  10      249.41        0.00    176.39 o
  -1   4  10      318.18      553.33    227.00 o
   0   4  10      400.24      465.45    332.28 o
   1   4  10      470.80     1295.52    419.53 o
   2   4  10      168.38       91.63    240.31 o
   3   4  10       88.86      203.08    272.06 o
   4   4  10      306.28      228.55    272.59 o
   5   4  10      140.84      151.09    430.92 o
  -6   5  10      835.12      611.65    324.32 o
  -5   5  10      133.30        0.00    233.09 o
  -4   5  10       95.92        0.00    187.88 o
  -3   5  10     1479.94     1635.43    240.05 o
  -2   5  10     4098.78     3836.19    295.05 o
  -1   5  10     2043.55     1169.02    390.37 o
   0   5  10      424.12      286.17    552.54 o
   1   5  10     1045.33      854.49    359.49 o
   2   5  10     4844.38     5453.65    457.43 o
   3   5  10     3746.18     4326.03    459.74 o
   4   5  10      981.69      850.69    312.55 o
   5   5  10      160.82       75.23    278.77 o
  -6   6  10      724.80      483.94    432.48 o
  -5   6  10      570.26      322.81    276.34 o
  -4   6  10     1098.26     1083.34    257.66 o
  -3   6  10    10483.34    11024.45    608.79 o
  -2   6  10     6582.65     6394.10    455.87 o
  -1   6  10      962.72      717.53    442.43 o
   0   6  10      886.18     1527.77    509.30 o
   1   6  10     4340.84     4764.39    566.23 o
   2   6  10     4190.83     3599.19    512.33 o
   3   6  10      767.38      748.93    504.01 o
   4   6  10       69.14      175.24    266.76 o
   5   6  10      432.69        0.00    282.78 o
  -6   7  10        0.27      324.62    425.52 o
  -5   7  10      390.73      132.11    241.83 o
  -4   7  10      781.96      774.62    306.83 o
  -3   7  10      562.25      769.84    201.74 o
  -2   7  10       11.25        0.00    137.45 o
  -1   7  10      205.58        0.00    189.77 o
   0   7  10      336.13      568.47    462.28 o
   1   7  10      539.71      587.46    345.79 o
   2   7  10       52.23      119.67    334.56 o
   3   7  10       14.93        7.58    238.18 o
   4   7  10       77.01      126.20    265.40 o
  -6   8  10     3856.52     2835.49    447.46 o
  -5   8  10     3383.17     2700.09    415.73 o
  -4   8  10     2926.76     3053.52    347.87 o
  -3   8  10     2711.26     2453.41    237.66 o
  -2   8  10     3835.75     3679.59    296.07 o
  -1   8  10     4490.41     4938.81    388.82 o
   0   8  10     2669.60     2153.24    425.03 o
   1   8  10     1933.59      725.31    572.27 o
   2   8  10     2876.07     2935.43    423.39 o
   3   8  10     2691.76     2875.43    410.47 o
   4   8  10     2793.20     2553.50    407.32 o
  -6   9  10      744.83      256.23    304.84 o
  -5   9  10       88.34      100.72    288.60 o
  -4   9  10      144.32       57.18    190.94 o
  -3   9  10        2.86      122.52    176.74 o
  -2   9  10      661.55      410.64    183.53 o
  -1   9  10      975.78     1091.59    260.94 o
   0   9  10     1232.62     1157.57    358.36 o
   1   9  10      303.25      159.05    238.27 o
   2   9  10        6.19        0.00    293.29 o
   3   9  10      264.41      260.34    270.57 o
   4   9  10        1.53        0.00    254.87 o
  -6  10  10     2762.65     2369.49    440.37 o
  -5  10  10     4929.83     4544.03    492.61 o
  -4  10  10     6118.59     6111.02    384.02 o
  -3  10  10      734.63      735.18    256.35 o
  -2  10  10     2835.50     2505.46    339.49 o
  -1  10  10    13068.91    13089.51    571.61 o
   0  10  10     7611.25     8511.74   1271.54 o
   1  10  10     1490.84     1963.35    320.40 o
   2  10  10      234.69      291.36    257.77 o
   3  10  10     1358.80      849.50    292.42 o
   4  10  10     2129.10     2245.58    387.88 o
  -5  11  10       38.36      276.92    443.71 o
  -4  11  10     2912.11     3357.81    381.92 o
  -3  11  10      474.90      430.32    201.05 o
  -2  11  10      349.04      637.55    201.07 o
  -1  11  10       79.64        0.00    362.65 o
   0  11  10     5731.48     4520.97    531.88 o
   1  11  10     2990.69     3272.42    385.13 o
   2  11  10      277.29       68.55    254.75 o
   3  11  10       41.29        0.00    242.88 o
   4  11  10     1523.49     1251.04    338.23 o
  -5  12  10       34.05        0.00    278.34 o
  -4  12  10      251.77       55.27    215.37 o
  -3  12  10     2493.00     1972.39    263.19 o
  -2  12  10       45.53      186.30    177.74 o
  -1  12  10      111.11        0.00    187.98 o
   0  12  10       74.49        0.00    218.91 o
   1  12  10     1452.78      816.65    289.21 o
   2  12  10      749.92      470.90    287.13 o
   3  12  10        1.02        0.00    232.91 o
   4  12  10       41.66        0.00    251.51 o
  -5  13  10      368.91        0.00    189.72 o
  -4  13  10       12.83      203.67    220.25 o
  -3  13  10     1239.44     1017.98    354.02 o
  -2  13  10     1199.15     1227.52    270.30 o
  -1  13  10     2059.32     2246.34    304.98 o
   0  13  10     1444.10     1486.57    319.02 o
   1  13  10     1397.65     1553.49    318.96 o
   2  13  10      838.91      696.03    304.54 o
   3  13  10     2031.43     1778.44    377.87 o
   4  13  10     1797.12     1327.66    350.89 o
  -5  14  10     1452.71     1068.04    353.27 o
  -4  14  10     2073.46     1603.52    311.34 o
  -3  14  10     1163.87     1038.54    231.05 o
  -2  14  10     2070.60     1954.55    309.81 o
  -1  14  10     3396.05     3347.84    355.07 o
   0  14  10     1816.90     2269.73    334.40 o
   1  14  10     1479.15     1205.01    300.51 o
   2  14  10      458.47      779.53    303.78 o
   3  14  10     2081.59     2677.48    410.22 o
   4  14  10      895.21     1165.11    409.55 o
  -5  15  10       76.34        0.00    297.77 o
  -4  15  10      227.59      360.74    243.78 o
  -3  15  10        6.97      190.76    233.19 o
  -2  15  10     1096.97     1713.80    310.44 o
  -1  15  10      712.70      719.07    242.29 o
   0  15  10      248.74        0.00    243.71 o
   1  15  10       70.00      343.10    257.89 o
   2  15  10      561.41      199.83    328.94 o
   3  15  10     1236.73     1243.26    411.28 o
   4  15  10      471.57      447.19    376.10 o
  -5  16  10      688.39     1163.38    361.97 o
  -4  16  10     3939.87     3691.85    406.08 o
  -3  16  10     8989.89     9093.56    520.93 o
  -2  16  10     4383.63     4391.54    434.27 o
  -1  16  10      689.37      495.57    240.51 o
   0  16  10     1178.96     1293.49    342.32 o
   1  16  10     4395.18     5396.53    594.58 o
   2  16  10     6092.25     5908.13    637.91 o
   3  16  10      999.68      887.67    392.03 o
  -5  17  10        0.82      187.66    297.43 o
  -4  17  10        4.57        0.00    226.16 o
  -3  17  10        1.38        0.00    207.84 o
  -2  17  10      790.37      812.83    266.03 o
  -1  17  10        5.32       33.91    304.27 o
   0  17  10      492.33      334.36    327.70 o
   1  17  10      364.99      160.97    361.52 o
   2  17  10        4.51        0.00    479.74 o
   3  17  10      117.61       30.92    356.62 o
  -4  18  10     3646.85     3430.22    396.86 o
  -3  18  10     1364.32     1110.81    282.90 o
  -2  18  10     2561.15     1579.48    793.02 o
  -1  18  10     5346.21     5116.97    787.17 o
   0  18  10     3299.64     2706.03    492.05 o
   1  18  10      702.85      362.70    335.52 o
   2  18  10     1066.40     1453.68    571.10 o
   3  18  10      820.43      459.13    596.50 o
  -4  19  10       30.60       98.51    226.32 o
  -3  19  10      632.09      673.64    256.91 o
  -2  19  10      253.31        0.00    228.03 o
  -1  19  10      500.45      451.28    273.41 o
   0  19  10      740.70      650.17    394.37 o
   1  19  10     1183.14      607.03    352.27 o
   2  19  10      981.87      223.57    707.40 o
   3  19  10      319.40      104.33    401.94 o
  -4  20  10       57.49      235.26    261.78 o
  -3  20  10      117.26      311.07    248.10 o
  -2  20  10       77.40      568.88    431.87 o
  -1  20  10      782.86      535.82    273.01 o
   0  20  10       58.83       70.35    232.69 o
   1  20  10        2.77        0.00    304.64 o
   2  20  10       68.88        0.00    296.62 o
  -3  21  10      282.35      587.53    247.33 o
  -2  21  10       97.74      727.62    292.47 o
  -1  21  10      686.63      812.76    296.52 o
   0  21  10     2059.87     1856.44    364.97 o
   1  21  10     1777.28     1366.86    441.70 o
   2  21  10      193.44      273.34    368.10 o
  -3  22  10       31.32        0.00    280.84 o
  -2  22  10       85.35        0.00    529.57 o
  -1  22  10     1807.70     2322.10    388.27 o
   0  22  10     1643.00     1473.71    328.17 o
   1  22  10      203.72        0.00    321.40 o
   2  22  10      137.82      297.77    467.16 o
  -3  23  10      125.09       59.47    302.23 o
  -2  23  10     1077.35      724.59    454.71 o
  -1  23  10      462.59      853.90    688.35 o
   0  23  10       75.60      553.63    287.83 o
   1  23  10       22.28        0.00    355.27 o
  -2  24  10     1748.33     1651.21    553.39 o
  -1  24  10     1493.36     1310.68    411.48 o
   0  24  10     1164.64     1134.58    755.65 o
   1  24  10     2204.35     2641.77    784.35 o
  -1  25  10       10.39        0.00    345.87 o
   0  25  10       38.30      328.13    357.91 o
  -5   1  11     5346.01     5274.06    555.91 o
  -4   1  11     4302.90     4506.76    378.52 o
  -3   1  11     2479.74     2905.66    309.89 o
  -2   1  11     3448.32     4549.72    415.28 o
  -1   1  11     7269.52     8984.22    746.70 o
   0   1  11     7633.97     7479.25    959.00 o
   1   1  11     3176.84     3609.21    612.26 o
   2   1  11     1562.85     1284.52   1078.57 o
   3   1  11     2165.38     2198.83    549.11 o
   4   1  11     2476.00     2369.78    594.92 o
  -5   2  11      382.94      657.00    331.28 o
  -4   2  11      547.66      998.49    234.70 o
  -3   2  11       77.67       94.40    215.24 o
  -2   2  11      520.71      623.21    247.53 o
  -1   2  11      590.45     1030.97    402.43 o
   0   2  11        0.16      423.03    343.46 o
   1   2  11     1354.07     1399.56    449.51 o
   2   2  11       18.30      422.67    402.41 o
   3   2  11      477.58      256.62    449.90 o
   4   2  11       86.97        0.75    441.98 o
  -5   3  11       15.47      328.57    272.53 o
  -4   3  11       80.93       72.02    233.54 o
  -3   3  11     1357.56     1327.85    236.34 o
  -2   3  11     1735.61     1359.23    325.84 o
  -1   3  11      551.82      428.22    694.09 o
   0   3  11      473.51      781.51    380.13 o
   1   3  11      817.52      951.91    395.32 o
   2   3  11     1514.32     2157.36    512.31 o
   3   3  11      660.94      433.10    418.53 o
   4   3  11       23.29        0.00    274.88 o
  -5   4  11      499.06      283.63    287.48 o
  -4   4  11      437.37       55.33    196.89 o
  -3   4  11     1502.37     1349.09    244.06 o
  -2   4  11      190.06      422.87    226.05 o
  -1   4  11       37.92        0.00    293.12 o
   0   4  11       41.49        6.50    375.81 o
   1   4  11       51.71      167.44    368.85 o
   2   4  11      216.26       18.06    367.86 o
   3   4  11      354.63      753.64    677.97 o
   4   4  11      300.13      179.60    298.88 o
  -5   5  11       60.32        0.00    250.33 o
  -4   5  11       70.22       16.94    187.88 o
  -3   5  11      611.42      246.12    252.58 o
  -2   5  11      897.08      978.63    266.17 o
  -1   5  11      718.60      571.82    358.74 o
   0   5  11      261.80        0.00    309.92 o
   1   5  11     1150.83     1248.82    419.39 o
   2   5  11     1378.20     1636.07    469.62 o
   3   5  11     1089.86     1169.95    486.67 o
   4   5  11       28.52      102.04    296.08 o
  -5   6  11       51.24        0.00    255.28 o
  -4   6  11      338.96      196.30    200.70 o
  -3   6  11      149.68       87.96    167.69 o
  -2   6  11       18.10        0.00    192.49 o
  -1   6  11      109.43        0.00    295.08 o
   0   6  11      336.81      223.16    317.70 o
   1   6  11        5.82      262.19    332.35 o
   2   6  11        9.51      241.34    448.97 o
   3   6  11        4.40       59.20    372.58 o
   4   6  11       11.52        0.00    278.88 o
  -5   7  11     1072.80     1095.00    558.89 o
  -4   7  11     1377.31     1412.78    337.72 o
  -3   7  11     6301.96     6495.74    397.13 o
  -2   7  11     4778.63     5079.87    417.68 o
  -1   7  11     1970.28     1827.94    415.97 o
   0   7  11      445.98      515.78    353.07 o
   1   7  11     2503.03     2585.19    495.25 o
   2   7  11     4664.47     5348.31    740.99 o
   3   7  11     1953.57     2748.28    410.00 o
   4   7  11      261.90        7.08    292.85 o
  -5   8  11       20.03      237.44    275.92 o
  -4   8  11      516.50      220.82    223.16 o
  -3   8  11       94.62       31.48    175.40 o
  -2   8  11      788.59     1047.92    246.78 o
  -1   8  11     2348.66     2440.32    459.73 o
   0   8  11     1676.05     2011.00    433.67 o
   1   8  11      484.25       19.88    344.52 o
   2   8  11        7.16        0.00    329.86 o
   3   8  11      197.59      241.07    286.36 o
  -5   9  11     3819.29     3856.92    497.64 o
  -4   9  11     4459.75     4516.07    419.95 o
  -3   9  11     2109.25     1921.78    267.60 o
  -2   9  11     3003.81     3033.82    363.69 o
  -1   9  11     3720.53     4077.12    523.47 o
   0   9  11    11693.96    11002.44    849.20 o
   1   9  11     2315.60     3462.15   1052.55 o
   2   9  11     1179.00     1104.78    560.47 o
   3   9  11     1715.06     1922.17    372.40 o
  -5  10  11      276.25      569.88    295.31 o
  -4  10  11       38.22        0.00    232.23 o
  -3  10  11       19.47        0.00    142.16 o
  -2  10  11       41.16      120.64    215.80 o
  -1  10  11        4.97        0.00    297.35 o
   0  10  11       50.84        0.00    301.04 o
   1  10  11      117.10        0.00    300.65 o
   2  10  11       35.70       18.44    356.27 o
   3  10  11       25.15      262.02    284.76 o
  -5  11  11      910.05     1297.87    363.25 o
  -4  11  11      689.06      508.72    243.00 o
  -3  11  11      846.68      852.29    243.28 o
  -2  11  11      897.67     1540.90    307.82 o
  -1  11  11     2129.24     2135.54    449.49 o
   0  11  11     2715.32     2589.85    483.65 o
   1  11  11     1522.53     1694.81    444.85 o
   2  11  11      940.54      394.50    301.19 o
   3  11  11     1044.71     1071.73    345.84 o
  -4  12  11      347.64      534.61    216.59 o
  -3  12  11        4.83        0.00    191.08 o
  -2  12  11      465.90      495.51    243.44 o
  -1  12  11      445.99      476.83    320.64 o
   0  12  11        2.07      148.21    308.54 o
   1  12  11      134.78      562.13    343.32 o
   2  12  11        2.50      153.92    276.04 o
   3  12  11        5.39       30.62    376.27 o
  -4  13  11      692.80      406.47    277.16 o
  -3  13  11      556.54      648.03    222.19 o
  -2  13  11        1.04        0.00    216.86 o
  -1  13  11     1083.67      833.81    467.41 o
   0  13  11     1365.78     1359.55    619.47 o
   1  13  11       58.19      640.76    378.75 o
   2  13  11        2.35        0.00    275.84 o
   3  13  11      452.20      184.48    307.20 o
  -4  14  11      909.38      968.93    374.08 o
  -3  14  11      210.05      110.93    202.23 o
  -2  14  11      468.22      613.66    272.97 o
  -1  14  11      577.77      868.42    576.60 o
   0  14  11       18.82        0.00    300.01 o
   1  14  11      539.61      936.28    564.02 o
   2  14  11        4.64       47.30    261.50 o
   3  14  11      782.32      489.82    665.39 o
  -4  15  11     1003.05     1143.71    318.60 o
  -3  15  11     7365.57     8493.40    649.48 o
  -2  15  11     3964.26     4451.08    422.96 o
  -1  15  11      855.25      714.98    487.56 o
   0  15  11      529.87      903.25    440.78 o
   1  15  11     2673.72     2849.72    416.88 o
   2  15  11     2519.38     2281.25   1225.13 o
  -4  16  11       40.89        0.00    257.74 o
  -3  16  11      450.66        0.00    305.10 o
  -2  16  11       55.21        0.00    236.55 o
  -1  16  11       50.84        0.00    294.45 o
   0  16  11        0.93        0.00    348.82 o
   1  16  11       19.39        0.00    348.64 o
   2  16  11        1.31       42.45    345.24 o
  -3  17  11     5363.81     6006.29    609.99 o
  -2  17  11     4090.70     3816.78    404.60 o
  -1  17  11     2262.37     2923.98    458.20 o
   0  17  11     2682.09     2521.59    711.07 o
   1  17  11     2281.96     2427.10    478.81 o
   2  17  11     3975.09     2728.98    516.19 o
  -3  18  11      170.25      636.49    330.53 o
  -2  18  11        4.86        0.00    261.13 o
  -1  18  11       98.96        0.00    276.38 o
   0  18  11      142.27        0.00    456.54 o
   1  18  11      204.96        0.00    349.28 o
   2  18  11       33.79       55.47    351.37 o
  -3  19  11      457.32        0.00    314.74 o
  -2  19  11       98.07        0.00    366.89 o
  -1  19  11     1330.67     1081.97    358.78 o
   0  19  11     1769.06     1534.25    608.23 o
   1  19  11      736.32     1231.49    428.50 o
  -2  20  11     1163.27      854.09    358.74 o
  -1  20  11      465.79      375.45    371.90 o
   0  20  11        4.06      283.63    371.08 o
   1  20  11      233.71      271.72    363.80 o
  -1  21  11      205.48      254.28    301.66 o
   0  21  11      333.65      401.01    379.18 o
  -4   0  12     4022.48     5310.41    692.50 o
  -3   0  12      812.41      503.34    331.07 o
  -2   0  12     2327.64     2734.10    727.92 o
  -1   0  12     5101.48     5723.22    954.85 o
   0   0  12     4865.46     4671.64    903.79 o
   1   0  12     4604.07     3185.51    817.57 o
   2   0  12      516.87        0.00    518.34 o
   3   0  12      603.12      916.98    657.08 o
  -4   1  12      198.33       85.55    208.81 o
  -3   1  12      208.57      344.99    220.79 o
  -2   1  12      339.55        0.00    336.02 o
  -1   1  12      794.79      803.80    795.34 o
   0   1  12      134.29      405.63    388.79 o
   1   1  12      791.61      277.01    402.10 o
   2   1  12       26.23        0.00    394.86 o
   3   1  12      221.44        0.00    438.41 o
  -4   2  12      249.09       24.88    211.33 o
  -3   2  12      176.38       62.08    248.27 o
  -2   2  12      931.12      425.62    663.43 o
  -1   2  12     1461.28     1313.34    657.45 o
   0   2  12     1002.39     1243.56   1215.85 o
   1   2  12      281.27      581.90    619.95 o
   2   2  12      900.94      440.02    430.27 o
   3   2  12      971.69      761.07    511.95 o
  -4   3  12      546.32      397.11    214.88 o
  -3   3  12     1381.84      793.74    393.38 o
  -2   3  12     1931.18     2471.23    507.83 o
  -1   3  12     1616.21     1257.91    413.38 o
   0   3  12      649.70        0.00    558.64 o
   1   3  12      693.15       46.13    370.83 o
   2   3  12      270.81       67.45    402.68 o
   3   3  12      634.97     1028.91    491.08 o
  -4   4  12      295.39      288.89    295.73 o
  -3   4  12       27.21       86.21    242.23 o
  -2   4  12       14.94       18.28    543.01 o
  -1   4  12        0.52       61.55    322.90 o
   0   4  12       73.54      270.31    353.24 o
   1   4  12        1.62      316.93    388.10 o
   2   4  12        4.90      342.67    420.68 o
  -4   5  12     1801.92     1636.07    439.64 o
  -3   5  12     3341.73     3683.35    421.81 o
  -2   5  12     1670.89      537.20    361.12 o
  -1   5  12      223.78        0.00    492.81 o
   0   5  12     1346.50     2785.04    511.83 o
   1   5  12     1502.62      677.54    566.46 o
   2   5  12     1352.80     1622.38    509.99 o
  -4   6  12       11.35        0.00    204.56 o
  -3   6  12      611.53      458.82    277.39 o
  -2   6  12     1823.70     2027.13    654.40 o
  -1   6  12     1196.16     1521.64    483.77 o
   0   6  12      577.45      119.53    332.83 o
   1   6  12      456.91      554.27    394.94 o
   2   6  12     1785.32     1685.80    490.54 o
  -4   7  12      127.14       75.03    207.91 o
  -3   7  12       64.66        0.00    218.27 o
  -2   7  12      613.91      325.82    341.82 o
  -1   7  12      310.13      400.44    352.91 o
   0   7  12      677.40      149.09    459.59 o
   1   7  12      248.69      475.85    368.04 o
   2   7  12        3.94        0.00    352.26 o
  -4   8  12     1740.60     1413.33    473.61 o
  -3   8  12     2287.92     1764.26    341.90 o
  -2   8  12     1778.00     2220.56    465.04 o
  -1   8  12     1682.46     1676.11    447.32 o
   0   8  12     2673.38     2703.71    510.26 o
   1   8  12     1937.91     1922.25   1220.98 o
   2   8  12     1651.39     1244.36    478.50 o
  -4   9  12      522.53      332.16    259.56 o
  -3   9  12      376.50       89.12    249.98 o
  -2   9  12        3.62        0.00    318.95 o
  -1   9  12      169.08      214.91    421.12 o
   0   9  12      157.66        0.00    475.10 o
   1   9  12      445.06      432.89    384.25 o
   2   9  12       49.23      244.02    587.59 o
  -3  10  12      331.55      510.48    261.46 o
  -2  10  12      127.86      380.08    353.54 o
  -1  10  12      529.35      331.31    749.05 o
   0  10  12     3220.06     3774.09    573.05 o
   1  10  12     1284.18     1382.64    444.53 o
   2  10  12      441.32      714.48    434.80 o
  -3  11  12       98.94        0.00    283.73 o
  -2  11  12     1311.01     1598.33    444.82 o
  -1  11  12     2238.75     2286.11    494.17 o
   0  11  12     1281.81     1271.36    428.07 o
   1  11  12      346.91      709.94    425.03 o
   2  11  12      216.43      286.56    505.39 o
  -3  12  12      317.14      463.07    216.02 o
  -2  12  12      565.50      507.84    380.57 o
  -1  12  12       51.51       85.37    495.74 o
   0  12  12       17.54       99.05    343.59 o
   1  12  12       27.35      374.73    393.76 o
  -3  13  12     1596.22     1118.90    319.96 o
  -2  13  12      411.08       24.29    324.42 o
  -1  13  12      211.28      260.38    347.58 o
   0  13  12     1664.76     2250.44    487.30 o
   1  13  12      705.75      937.29    423.17 o
  -2  14  12       54.73        0.00    341.37 o
  -1  14  12      245.79      439.57    373.04 o
   0  14  12      422.52      491.73    596.38 o
   1  14  12      402.36      728.16    423.32 o
  -2  15  12       76.21        0.00    458.13 o
  -1  15  12       18.61        0.00    532.99 o
   0  15  12      156.45      338.07    341.10 o
  -1  16  12     1497.68     1634.40    683.46 o
   0  16  12      474.80        0.00    511.99 o
  -2   1  13        6.24        0.00    371.33 o
  -1   1  13      246.04        0.00    421.12 o
   0   1  13      818.75     1169.63    811.58 o
   1   1  13      425.38      171.94    422.41 o
  -2   2  13     1014.55     1531.68    499.80 o
  -1   2  13     2192.50     1909.47    499.14 o
   0   2  13     1446.56     1490.72    501.84 o
   1   2  13      114.22        0.00    372.17 o
  -2   3  13      375.94      461.17    622.03 o
  -1   3  13      243.00      480.87    417.20 o
   0   3  13      449.19      411.31    438.45 o
   1   3  13      146.96        0.00    390.76 o
  -2   4  13     2279.40     2170.01    795.71 o
  -1   4  13     1197.03     1960.77    505.36 o
   0   4  13      334.32        0.00    384.61 o
  -2   5  13       47.68      369.24    645.97 o
  -1   5  13        1.38      121.83    363.51 o
   0   5  13        2.80      159.46    592.60 o
  -2   6  13     2079.82     1478.74    464.12 o
  -1   6  13      689.65     1052.43    421.41 o
   0   6  13     1196.97     1157.17    452.57 o
  -2   7  13      419.74      418.16    421.11 o
  -1   7  13      488.78      580.01    401.86 o
   0   7  13        4.27      326.79    399.02 o
  -1   8  13      115.42        0.00    327.60 o
   0   8  13       94.21      169.68    382.59 o
 
